# Supplementary material for: Synchrony between midbrain gene transcription and dopamine terminal regulation is modulated by chronic alcohol drinking
Source: Nat Commun. 2025 Feb 25;16:1944. doi: 10.1038/s41467-025-56715-y (PMC11850823; doi:10.1038/s41467-025-56715-y)
Supplement: Supplementary file 5 — Source Data [file 41467_2025_56715_MOESM5_ESM.xlsx]

## Sheet: Figure 1
Figure 1B	Cumulative Intake																		Figure 1 C																					Figure 1 D+AM:AMAFAF:AK	Lifetime Intake		Figure 1 E
	10208	10209	10210	10211	10212	10213	10214	10215	10242	10243	10244	10246	10247	10248	10249	10251	10252			Drinkers																					Drinkers			g/kg	BEC
1	2.03	1.27	0.44	0.86	1.84	0.02	0.47	3.82	1.05	1.09	4.97	0.7	3.93	1.13	3.22	1.68	5.78			10208	10209	10210	10211	10212	10213	10214	10215	10242	10243	10244	10246	10247	10248	10249	10251	10252				10208	1552.82
2	3.72	3.27	1.27	1.39	4.11	0.03	1.81	7.7	3.09	2.57	6.31	2.44	8.5	3.45	6.49	1.69	13.13		PreAbs2	2.28543	2.49562	1.49469	2.46593	4.08662	2.48086	4.90825	4.59222	4.92507	2.25257	4.35635	2.25797	3.97081	3.80486	4.11527	2.79095	4.46514				10209	2059.56		10208	1.52	0
3	5.3	5.43	1.53	1.53	5.93	0.13	2.66	10.4	5.27	3.41	9.61	3.14	12.68	7.03	8.9	5.11	19.57		PreAbs3	1.7975	3.20613	1.45355	1.83419	3.04419	2.41323	3.66806	3.8029	3.602	1.728	3.798	1.484	3.187	2.741	4.495	2.24	4.288				10210	1137.64		10208	1.24	0
4	7.14	8.6	2.46	2.17	8.11	0.17	3.66	12.28	8.22	3.9	12.65	3.8	16.02	10	11.45	8.08	23.97																							10211	1685.1		10208	1.67	0
5	8.26	12.2	2.81	2.7	9.46	0.25	4.7	14.79	10.22	4.71	16.56	4.59	19.21	12.53	14.58	11.4	28.82																							10212	2299.78		10208	2.18	0
6	10.12	15.4	4.08	2.99	10.84	0.27	5.99	15.98	11	5.53	21.72	5.69	22.57	15.17	17.51	15.5	35.15																							10213	1282.09		10208	2.41	0
7	11.13	18.51	4.63	3.28	11.53	0.32	7.54	20.01	14.99	6.19	25.02	6.85	26.6	18.26	20.57	18.53	40.04																							10214	2873.9		10208	2.11	0
8	12.95	21.53	4.73	4.06	13.11	0.36	8.85	23.37	18.47	7.18	26.57	7.71	30.15	22.68	23.55	21.47	46.53																							10215	2803.81		10208	1.65	0
9	15.1	24.99	5.29	5.99	15.48	0.48	11.91	24.57	23.44	8.24	28.83	8.83	34.07	24.67	26.67	23.04	51.61																							10242	2426.85		10208	1.3	0
10	17.02	28.44	5.7	8.72	17.95	0.61	16.24	26.14	27.27	9.2	31.95	10.04	38.12	27.83	29.74	25.08	57.62																							10243	1443.36		10209	2.11	0
11	19.49	31.93	5.72	11.39	20.27	0.75	21.53	28.66	28.34	10.07	35.27	11.17	41.62	31.24	33.2	27.38	63.37																							10244	2169.56		10209	0.33	0
12	21.54	36.02	6.45	14.01	21.93	0.83	27.9	31.74	31.65	10.8	38.09	12.88	45.45	34.61	36.82	29.23	68.22																							10246	1281.26		10209	1.55	0
13	24.15	39.45	7.17	16.89	24.36	1.22	32.78	34.39	34.4	11.71	41.76	14.01	49.43	38.84	40.73	31.25	73.92																							10247	2185.14		10209	2.22	0
14	26.49	43.08	8.8	19.43	26.2	1.5	37.67	35.47	37.01	12.64	45.99	15.5	52.49	42.3	44.94	32.75	79.66																							10248	2278.56		10209	1.09	0
15	29.12	45.19	11.02	20.49	28.39	1.74	42.77	38.68	39.63	13.78	49.04	16.6	55.19	44.8	47.55	34.67	84.79																							10249	2268.81		10209	1.1	0
16	31.31	48.35	12.43	21.37	30.31	2.3	47.62	41.25	42.1	15.55	52.24	17.65	57.59	47.31	51.05	36.7	89.84																							10251	1608.02		10209	1.49	0
17	34.03	51.9	13.62	23.74	32.18	2.83	53.01	45.13	45.09	17	56.15	19	61.03	51.44	54.85	38.72	94.67																							10252	2699.07		10209	1.86	0
18	36.67	55.39	15.31	26.43	34.17	3.47	58.64	48.15	47.4	18.56	60.77	20.84	64.99	54.55	58.29	40.43	99.63																										10209	1.53	0
19	39.17	59.16	16.56	29.35	35.99	4.48	64.02	50.66	50.39	20.69	64.58	22.61	68.39	58.23	62.03	42.5	103.79																										10209	2.22	0
20	41.98	62.56	17.95	32.08	38.61	6.05	68.26	53.31	53.51	22.73	68.73	24.44	72.27	62.12	66.25	44.63	108.04																										10209	1.43	0
21	44.57	65.87	18.9	34.31	40.65	7.09	71.56	56.35	55.98	24.53	73.01	26.57	76.29	66.86	70.04	47.24	112.2																										10210	0.44	0
22	47.29	68.99	19.85	36.46	43.33	8.52	76.17	59.92	58.86	26.38	77.3	28.4	80.12	71.32	73.31	49.89	116.13																										10210	0.56	0
23	50.26	72.11	21.39	38.17	45.77	9.31	80.85	63.29	60.35	28.3	81.14	29.82	83.97	75.14	76.69	52.03	120.11																										10210	0.73	0
24	52.36	74.77	22.28	39.71	47.8	10.28	84.08	65.5	61.98	30.57	85.08	31.62	87.67	79.15	80.04	55	124.24																										10210	0.95	0
25	55.13	78.13	23.85	41.4	50.72	11.02	88.8	68.56	63.34	31.95	87.9	33.39	90.84	82.24	83.93	57.98	128.79																										10210	1.37	0
26	57.81	80.83	24.73	42.83	52.58	11.75	93.57	70.61	65.5	34.19	90.71	35.11	94.06	85.38	87.8	61.41	133.28																										10210	0.43	0
27	60.17	84.54	26.65	44.28	54.92	12.4	97.88	73.8	67.95	36.06	93	37.16	97.62	89.46	91.55	64.61	137.77																										10210	0.98	0
28	62.75	86.43	27.94	45.27	56.98	12.97	101.74	77.69	70.84	37.99	95.72	39.65	100.68	93.94	95.06	67.06	142.23																										10210	1	0
29	64.85	89.49	28.67	45.87	58.97	13.42	104.93	80.13	73.14	40.94	99.32	41.42	104.04	97.14	97.72	70.39	146.98																										10210	1.19	0
30	67.07	92.39	29.33	47.44	60.91	14.02	109.21	83.78	76.59	43.18	102.02	43.16	107.8	99.58	101.22	73.52	151.89																										10210	1.42	0
31	69.47	95.27	30.48	48.63	62.95	14.64	113.32	86.16	78.98	45.62	105.43	44.95	111.78	102.37	104.47	76.15	155.2																										10210	1.4	0
32	71.68	98.63	31.1	49.85	64.66	15.41	117.33	88.3	81.7	47.95	108.86	46.94	114.8	104.73	108.1	78.83	158.84																										10210	1.16	0
33	73.82	102.66	32.54	51.23	67.19	15.71	122.69	91.77	83.84	50.35	113.1	48.82	118.87	107.45	111.75	81.4	163.11																										10210	1.31	0
34	75.85	105.6	33.49	52.91	68.7	16.32	128.42	94.77	87.25	52.3	116.97	51	122.82	110.25	115.28	84.49	167.69																										10210	1.23	0
35	78.17	108.36	34.3	54.68	70.44	17.09	131.25	98.21	89.64	54.34	120.62	53.61	126.55	113.88	118.64	86.97	171.55																										10210	1.43	0
36	80.17	111.2	34.98	57.22	72.51	17.83	135.91	100.94	92.97	55.8	124.08	55.84	129.2	116.29	121.59	89.52	174.78																										10210	1.65	0
37	83.79	113.85	36.45	58.57	74.39	18.9	140.14	104.48	95.39	57.92	127.52	57.79	132.39	119.45	123.16	91.76	178.98																										10210	1.86	0
38	85.82	115.76	36.88	61.08	75.59	20.04	144.62	108.83	97.21	59.9	130.52	59.99	135.51	122.53	126.54	94.39	182.38																										10210	1.44	0
39	88.35	118.31	37.79	63.58	76.84	21.05	150	111.78	99.57	62.65	133.91	62.07	138.8	126.92	128.81	96.76	186.83																										10210	1.59	0
40	90.31	121.03	38.83	66.45	78.4	21.98	156.36	114.83	102.16	65.09	137.2	64.29	142.05	130.36	131.5	99.37	189.32																										10210	0.83	0
41	92.49	123.8	39.71	68.77	80.19	23.69	159.8	118.7	104.73	67.62	140.57	66.56	145.2	133.43	134	101.85	192.4																										10210	1.44	0
42	94.59	126.1	41.08	71.28	82.06	24.38	163.45	120.13	107.55	69.74	144	68.65	148.23	137	137.3	104.86	194.98																										10210	1.46	0
43	96.37	129.05	41.69	74.15	83.61	25.82	169.31	122.79	109.83	71.28	147.28	70.91	151.3	140.11	139.04	107.28	197.78																										10210	1.06	0
44	97.82	132.11	43	76.95	85.01	26.73	174.33	124.52	112.38	72.92	149.47	72.81	154.09	143.04	141.68	109.75	200.32																										10210	1.47	0
45	99.91	134.85	44.09	79.19	86.25	28.3	180	126.44	115.6	74.84	152.44	74.68	157.33	148.24	145.27	112.9	203.37																										10210	1.38	0
46	101.93	137.32	45.05	80.74	87.06	29.21	185.61	127.85	118.61	76.94	155.29	76.82	160.86	152.4	148.05	115.62	207.33																										10210	2.17	0
47	104.47	139.79	47.24	83.09	88.61	30.05	191.3	130.03	120.8	79.18	158.65	78.63	164.6	156.87	151.16	118.24	211.18																										10210	1.74	0
48	106.56	141.59	47.77	85.59	90.2	30.92	196.11	133.62	122.94	81.49	161.77	81.12	168.15	161.01	154.93	122	215.61																										10210	1.17	0
49	108.61	143.81	48.2	87.99	91.42	31.61	201.34	136.68	124.96	83.35	165.07	83.02	171.31	165.31	157.34	124.52	219.08																										10210	1.56	0
50	110.75	146.59	49.77	90.31	92.73	32.39	206.49	137.28	127.73	84.75	167.86	85.79	174.87	169.18	159.63	126.23	222.69																										10210	1.68	0
51	113.08	148.59	50.46	93.14	94.11	32.95	211.13	137.94	130.39	86.71	171.06	87.88	178.21	173.95	161.37	130.28	225.93																										10210	1.29	0
52	114.97	151.03	51.65	94.94	95.56	33.69	214.52	139.15	133.05	89.12	173.61	90.09	181.6	177.6	163.9	133.52	229.18																										10210	1.79	0
53	116.26	153.86	53.01	96.83	96.99	34.31	219.5	140.21	136.03	91.16	177.02	92.83	184.64	182.59	165.75	135.49	232.78																										10210	1.14	0
54	118.11	156.67	55.63	99.01	98.69	35.2	224.97	141.97	138.51	93.55	180.53	95.49	188.09	186.53	168.23	138.33	236.56																										10210	0.85	0
55	120.55	159.65	56.69	100.84	100.02	36.05	228.07	144.43	141.29	96.35	183.99	98.29	191.03	191.41	171.03	140.97	242.01																										10210	1.01	0
56	122.84	162.7	59.02	102.52	101.45	36.63	232.36	145.59	144.09	98.21	187.04	100.9	194.85	196.04	174.53	143.25	245.14																										10210	1.93	0
57	125.1	165.83	60.2	103.78	103.57	37.35	235.17	146.96	146.96	100.12	190.28	103.55	197.86	199.07	176.81	145.75	248.33																										10210	1.49	0
58	126.51	168.23	61.64	105.66	104.79	37.99	239.45	148.31	149.71	102.18	192.85	105.95	201.27	203.22	180.3	148.32	252.62																										10210	0.67	0
59	128.08	170.34	63.17	108.21	105.95	39.01	243.81	149.44	152.95	104.07	196.07	108.33	204.36	207.89	182.97	150.81	256.06																										10210	0.83	0
60	129.43	172.71	64.74	110.59	107.27	39.57	249.33	150.31	155.77	106.64	198.82	110.79	207.66	212.56	185.02	153.31	260.31																										10210	1.18	0
61	131.12	174.61	65.93	112.21	109.2	40.17	253.41	152.4	158.45	108.84	201.22	113.78	211.04	217.39	188.2	155.78	264.8																										10210	1.05	0
62	133.8	176.75	67.49	114.43	110.85	40.93	259.17	153.53	160.95	111.45	204.3	115.88	214.65	222.04	191.76	158.19	268.48																										10210	1.37	0
63	136	179.56	68.47	116.34	112.29	41.39	264.11	155.06	163.09	113.23	207.28	118.56	217.64	226.14	194.05	160.19	271.75																										10210	1.72	0
64	138.22	181.99	69.28	118.25	113.49	42.29	268.46	157.15	166.27	115.43	210.4	120.92	221.53	231.01	196.73	161.98	274.73																										10210	1.39	0
65	140.57	185.02	70.51	118.89	114.86	42.75	272.77	159.69	169.06	117.56	213.35	123.15	224.58	234.99	199.57	164.48	278.25																										10210	1.88	0
66	142.41	187.52	72.38	119.91	116.27	43.22	277.74	161.7	171.44	119.89	216.21	124.95	227.93	239.71	199.6	164.83	282.28																										10210	1.7	0
67	145.1	190.65	74.11	121.06	118.36	44.16	282.85	164.06	174.86	122.17	218.97	127.05	231.46	243.72	200.26	166.39	286																										10210	2.09	0
68	146.94	193.26	76.25	122.79	120.24	44.89	288.66	167.01	177.46	124.93	221.91	129.08	234.82	248.11	201.94	168.52	289.45																										10210	2.15	0
69	149.19	196.14	77.73	124.2	122.09	46.3	292.35	170.98	180.21	127.45	224.52	131.37	238.41	252.18	204.4	169.94	292.7																										10210	1.7	0
70	151.13	198.99	78.73	125.7	123.9	46.94	296.89	172.94	183.29	129.53	227.63	133.18	241.27	257.08	206.79	171.83	295.87																										10210	1.81	0
71	153.37	201.38	80.28	127.76	125.7	48.26	303.68	176.07	185.94	131.01	229.96	134.88	243.98	261.18	209	174	298.43																										10210	1.19	0
72	155.83	203.42	81.67	129.17	127.74	49.05	307.94	178.3	188.81	132.41	232.36	136.56	247.15	263.25	211.6	176.28	300.57																										10210	1.31	0
73	158.06	205.76	83.12	131.38	129.57	49.89	312.39	180.98	192.5	133.44	234.61	138.24	250.01	266.33	213.61	178.7	303.92																										10210	1.08	0
74	159.67	208.13	84.6	133.29	131.8	50.79	317.93	183.37	195.57	135.34	236.98	139.96	252.85	270.28	215.67	180.42	306.31																										10210	2.02	0
75	162.22	210.43	85.66	135.36	133.18	51.8	322.26	186.65	198.37	137.76	238.86	142.05	255.65	273.94	217.88	183.21	310.38																										10210	0.49	0
76	164.29	213	87.31	137.04	134.73	53.09	326.57	188.91	200.47	140.68	241.49	144.15	258.73	277.71	220.62	184.66	313.7																										10211	0.86	0
77	166.12	215.45	88.94	138.96	136.24	54.11	332.47	192.3	203.04	142.66	244.11	145.83	261.92	280.4	223.55	186.62	317.11																										10211	0.29	0
78	167.83	217.68	89.83	141.02	137.38	55.18	335.97	195.15	205.27	144.81	246.94	147.61	265.19	284.54	225.77	188.38	320.93																										10211	1.06	0
79	170.04	220.47	92.24	142.43	138.35	55.77	340.54	197.58	208.62	146.29	249.29	148.46	268.46	287.38	228.24	190.35	324.91																										10211	0.6	0
80	172.28	223.22	93.51	143.68	139.62	56.59	345.24	199.34	211.76	148.11	251.09	150.13	271.22	290.5	230.45	192	327.59																										10211	1.26	0
81	174.73	225.77	94.65	145.69	141.36	57.6	350.41	202.06	215.01	150.57	253.93	151.95	274.48	294.48	232.06	194.14	331.97																										10211	1.88	0
82	176.67	228.2	96.01	147.82	142.43	58.08	354.87	205.03	218.48	152.93	256.21	153.74	278	298.14	234.59	196.12	335.76																										10211	1.39	0
83	179.17	230.38	97.62	149.42	143.88	58.57	359	207.49	220.79	155.15	258.72	155.35	281.97	301.36	237.11	198.38	340.16																										10211	0.36	0
84	181.29	232.86	99.48	150.82	146.53	58.99	364.2	209.97	223.77	156.88	261.27	156.77	285.85	305.24	239.93	199.61	344.45																										10211	1.61	0
85	183.98	234.71	100.45	152.7	147.85	59.59	367.89	213.55	227.05	158.75	263.75	158.64	288.76	308.05	242.18	201.87	348.54																										10211	1.61	0
86	185.87	236.33	101.89	154.39	148.89	60.12	372.32	215.5	229.3	160.67	266.45	160.42	292.13	312.15	244.52	204.77	352.67																										10211	1.37	0
87	188.62	238.03	103.58	156.31	149.87	60.77	375.73	217.98	232.24	162.58	269.31	162.08	295.44	315.94	247.93	207.03	356.94																										10211	1.77	0
88	191.43	239.63	105.06	158.03	151.04	61.59	379.91	219.51	234.15	164.9	272.24	163.88	298.77	320.03	250.88	209.84	361.15																										10211	1.78	0
89	193.59	241.63	106.32	160.42	152.58	62.38	383.28	221.88	237.12	167.06	275.21	165.55	302.59	324	254.39	212.09	366.5																										10211	2.92	0
90	196.54	243.86	108.1	161.42	153.43	62.81	387.28	223.93	239.59	169.4	278.42	167.08	306.11	328.42	256.95	214.78	370.87																										10211	1.85	0
91	198.59	245.72	109.29	163.54	154.71	63.54	389.85	226.28	242.56	170.96	281.53	168.77	309.95	332.96	259.42	216.8	374.37																										10211	2.38	0
92	200.88	247.68	110.23	165.45	156.32	64.13	393.04	229.03	245.36	172.96	285.01	170.01	313.67	337.32	262.26	219.25	377.69																										10211	2.32	0
93	203.42	249.31	111.2	167.76	158.26	65.02	397.82	232.1	248.3	173.9	287.72	171.84	316.89	340.35	264.87	221.87	381.28																										10211	0.28	0
94	205.46	250.8	112.27	169.22	159.55	65.81	401.13	234.56	252.08	175.69	290.92	174.52	320.7	345.07	267.06	223.97	385.19																										10211	1.85	0
95	208.27	252.91	113.95	170.13	161.52	66.12	404.52	237.56	254.55	179.77	294.07	176.67	327.65	347.1	267.17	226.38	387.9																										10211	1.09	0
96	210.25	254.5	115.24	171.49	162.79	67.35	409.2	239.91	257.8	183.13	298.2	178.28	332.18	351.6	269.22	228.59	391.71																										10211	1.68	0
97	212.38	256.92	117.19	173.62	164.39	67.62	413.13	241.8	260.43	185.33	301.15	179.79	335.84	356.66	272.65	231.1	395.61																										10212	2.37	0
98	214.47	259.21	118.6	175.16	165.89	68.26	417.02	244.67	263.5	188.48	303.04	180.72	339.15	361.07	276.52	233.21	399.16																										10212	1.55	0
99	216.54	261.38	120.66	177.61	167.97	68.73	421.64	247.53	266.03	191.09	305.43	181.07	342.96	364.8	278.41	235.63	402.47																										10212	1.31	0
100	219.15	263.54	121.74	178.33	169.52	69.48	426.26	250.38	269.14	192.94	308.54	181.47	345.95	368.85	281.98	237.88	406.27																										10212	1.44	0
101	221.07	265.97	123.08	180.36	171.93	69.85	430.06	252.51	272.75	195.1	311.79	183.01	348.34	371.63	284.56	240.4	409.93																										10212	1.51	0
102	222.89	268.19	124.18	182.83	174.62	70.74	434.23	255.2	276.64	196.97	314.74	184.48	351.88	376.51	288	243.22	413.85																										10212	1.4	0
103	225.57	270.55	125.58	183.36	176.19	71.35	439.09	258.29	278.14	198.98	318.09	185.89	355.43	381.25	290.91	245.68	418.57																										10212	1.17	0
104	228.11	272.78	127	184.99	176.95	71.96	442.47	261.2	280.59	201.26	323.55	187.2	358.17	384.9	294.55	247.12	421.7																										10212	1.91	0
105	229.8	275.6	128.73	186.33	178.24	72.9	445.05	263.08	284.34	203.36	326.86	188.7	361.05	388.04	296.89	249.32	425.67																										10212	2.34	0
106	232.54	277.89	129.87	188.76	179.88	73.78	448.75	265.34	287.99	205.48	330.01	190.2	364.35	391.85	299.18	253.73	428.85																										10212	1.43	0
107	234.32	280.35	131.14	189.99	181.38	74.29	452.52	267.99	291.13	206.36	334.98	191.98	370.2	396.57	303.62	256.44	435.88																										10212	2.27	0
108	236.79	283.46	131.73	191.59	183.31	75.03	457.07	272.07	293.97	208.77	338.96	193.78	374.63	400.91	306.71	259.12	439.91																										10212	2.06	0
109	239.06	285.45	133.19	192.6	185.01	75.97	461.03	274.1	296.49	211.85	343.11	195.5	378.47	406.16	309.73	262.69	442.96																										10212	3.72	0
110	241.34	287.48	135.12	195.04	187.76	76.98	465.45	277.47	299.04	214.45	346.32	196.96	382.38	409.81	312.79	264.59	446.89																										10212	2.72	0
111	243.35	289.42	136.85	196.2	190.5	77.59	468.81	280.52	301.79	216.85	349.54	197.9	386.75	412.41	316.21	267.67	450.65																										10212	0.32	0
112	245.14	291.79	138.18	197.38	192.32	78.81	473.62	283.36	304.57	219.06	352.57	198.92	389.11	414.6	318.6	270.49	453.9																										10213	0.02	0
113	247.6	294.34	139.23	199.04	194.58	79.96	477.17	286.17	307.48	221.71	355.09	199.96	392.64	418.75	322.18	273.77	457.44																										10213	0.02	0
114	250.15	297.08	140.89	201.05	195.85	80.73	481.09	289.11	310.24	224.65	358.14	200.85	396.35	422.59	325.6	275.96	460.86																										10213	0.12	0
115	252.03	299.88	142.31	202.1	197.34	81.71	485.35	292.22	313.3	228.14	361.38	202.04	399.96	426.65	329.21	278.87	464.45																										10213	1.57	0
116	254.28	301.74	143.99	204.49	199.88	82.29	488.96	295.44	316.49	230.54	364.74	203.01	403.35	430.35	332.62	281.81	468.22																										10213	0.79	0
117	255.76	304.43	145.32	204.81	201.36	83.14	490.78	297.11	320.43	233.04	368.52	204.41	407.32	434.66	336.16	284.8	471.59																										10213	0.45	0
118	257.56	306.47	147.37	205.99	203.55	83.95	493.93	299.3	322.62	235.66	371.26	205.82	411.21	438.74	340.2	286.67	474.91																										10213	0.61	0
119	259.08	308.83	149.34	208.19	206.32	85.23	497.88	301.94	324.85	237.53	374.47	206.69	414.52	441.43	344.17	287.88	478.87																										10213	1.44	0
120	260.94	310.85	150.67	209.55	208.73	85.82	501.17	304.53	328	239.58	376.35	207.78	417.41	444.6	345.47	288.98	481.74																										10213	0.78	0
121	263.2	312.69	151.76	211.15	210.85	87.05	504.98	306.02	330.33	241.54	378.25	208.8	420.92	447.28	346.99	289.91	485.67																										10213	0.72	0
122	264.97	315.04	153.42	212.98	213.14	87.83	508.93	308.29	333.64	243.78	380.1	209.9	424.32	450.18	348.65	291.23	489.13																										10213	0.9	0
123	267.03	318.09	154.88	214.24	215.06	89.05	513.08	311.23	336.47	246.24	382.47	211.23	427.51	453.69	350.35	292.67	492.3																										10213	1.07	0
124	268.32	320.14	156.92	216.41	216.4	89.86	515.86	312.35	339.14	248.13	384.51	212.19	431.2	457.28	352.33	293.8	495.66																										10213	0.6	0
125	270.26	322.28	159.12	217.8	217.9	90.96	520.09	315.04	342.62	250.48	386.87	213.01	434.53	461.41	354.38	295.63	499.31																										10213	0.59	0
126	271.23	324.76	161.49	218.78	220.03	91.99	522.97	316.81	345.75	252.49	388.81	213.81	437.75	463.76	356.74	297.33	502.52																										10213	0.64	0
127	273.2	327.41	162.88	220.82	222.06	93.37	526.76	319.97	348.79	254.8	390.8	214.91	441.17	466.88	358.59	298.96	505.84																										10213	0.61	0
128	274.26	329.47	164.53	222.62	223.53	94.41	529.49	321.85	352.84	256.46	393.13	215.98	444.71	470.55	360.62	300.5	509.52																										10213	1.28	0
129	276	332.68	165.93	223.89	224.93	95.3	535.29	324.69	356	258.29	395.27	217.24	448.1	474.08	362.77	302.06	513.35																										10213	1.1	0
130	277.83	334.89	167.66	225.48	226.48	96.35	539.25	328.34	358.08	260.67	397.51	218.52	451.58	477.8	365.23	304.28	517.21																										10213	1.21	0
131	279.4	337.09	168.34	227.25	228.41	98.18	541.95	331.05	361.33	262.95	399.66	219.73	455.15	481.48	367.14	306.6	522.06																										10213	1.25	0
132	280.91	339.43	170.12	230.24	230.06	99.39	545.37	333.86	364.19	265.29	401.75	221.08	458.54	484.84	369.34	307.65	526.63																										10213	0.94	0
133	282.78	341.78	171.03	232.14	231.34	100.53	549.15	336.56	367.37	267.76	404.03	222.68	462.12	487.68	370.85	309.77	529.72																										10213	1.14	0
134	284.61	343.59	173.27	233.29	232.65	101.69	551.87	339.83	370.3	270.49	406.35	223.73	465.61	491.23	373.23	311.43	531.95																										10213	0.85	0
135	286.02	345.89	174.69	234.35	234.46	102.97	555.74	342.57	373.05	272.68	408.76	224.82	469.21	495.04	375.95	313.85	536.75																										10213	0.86	0
136	287.65	347.52	176.8	236.3	235.76	104.16	559.07	345.36	375.54	274.92	410.82	226.05	472.99	499.21	378.22	315.83	540.57																										10213	1.73	0
137	289.04	349.86	178.3	238.62	236.79	105.21	561.97	348.13	378.82	277.09	413.07	227.35	476.92	502.98	380.92	318.91	544.45																										10213	1.51	0
138	290.87	352.06	180.31	241.17	238.54	106.65	565.16	350.13	382.09	279.69	415.73	228.82	481.07	506.12	383.36	320.86	548.05																										10213	1.51	0
139	292.72	353.73	181.81	243.41	240.09	108.79	568.73	353.33	385	281.93	418.4	230.05	484.08	509.08	386.44	323.31	552.51																										10213	1.81	0
140	294.58	355.48	183.95	246.14	242.81	110.13	572.29	355.77	388.54	284.35	420.87	231.01	487.36	512.29	389.17	325.66	556.75																										10213	1.32	0
141	296.01	357.32	186.43	248.49	244.4	111.02	575.87	359.23	391.54	287.24	423.32	232.26	490.61	515.36	391.52	328.04	560.07																										10213	1.53	0
142	297.59	359.11	188.19	250.96	246.21	112.98	579.17	362.29	395.35	290.39	425.98	233.62	493.99	518	394.19	330.19	563.73																										10213	1.68	0
143	299.64	361.46	190.21	252.8	247.88	113.92	583.65	366.23	399.08	292.99	428.74	235.2	497.31	521.36	397.16	332.74	568.13																										10213	1.69	0
144	301.13	362.74	191.69	255.64	249.47	115.09	586.64	369.69	402.53	295.56	430.9	236.97	500.78	525.08	399.98	335.57	572.73																										10213	1.71	0
145	302.63	364.2	192.82	258.59	251.19	116.04	589.4	373.42	406.07	298.12	433.14	238.42	504.19	529.07	402.87	339.17	576.59																										10213	1.95	0
146	303.87	365.95	194.09	261.19	251.82	117.29	593.15	377.4	409.46	300.81	435.53	239.78	507.33	532.68	405.92	341.2	580.45																										10213	2.37	0
147	305.17	367.45	195.53	263.46	253.64	118.24	596.02	380.1	412.58	304.09	438.34	241.14	510.92	536.54	408.61	343.88	585.67																										10213	0.79	0
148	306.11	368.53	197.34	265.57	254.85	119.19	598.78	383.7	416.39	306.29	440.95	242.77	514.33	540.39	411.12	346.77	590.81																										10213	1.62	0
149	307.6	369.86	198.54	268.16	256.81	120.83	601.68	386.97	419.76	309.44	443.73	244.45	517.21	544.76	414.12	349.54	595.44																										10213	2.36	0
150	309.11	371.46	199.7	271.22	257.98	122.11	605.55	389.69	423.49	312.48	446.8	245.73	521.04	549.43	416.71	352.06	600.6																										10213	1.94	0
151	310.72	372.58	201.29	273.76	259.66	123.14	609.05	393.74	427.85	316.06	449.98	247.36	525.06	554.2	419.56	355.11	606.46																										10213	1.43	0
152	312.12	373.76	202.75	276.66	261.45	124.15	612.3	395.52	432.26	319.35	453.31	249.1	528.78	557.68	423.01	358.32	610.99																										10213	1.26	0
153	313.87	375.63	204.4	278.68	263.75	125.09	615.21	397.34	435.59	322.9	456.41	250.56	533.04	561.07	426.77	361.13	615.82																										10213	1.69	0
154	315.03	377.06	205.93	281.36	266.29	126.66	619.24	399.9	438.68	325.75	459.21	252.32	536.55	564.88	430.06	363.68	620.08																										10213	1.98	0
155	316.66	379.22	207.34	283.76	267.86	128.45	623.27	402.15	441.91	328.84	461.85	253.8	540.33	568.73	433.89	366.29	624.2																										10214	0.47	0
156	318.57	380.99	208.65	285.97	269.28	129.46	627.6	406.22	445.49	331.33	464.8	255.32	543.92	572.49	437.35	368	627.18																										10214	1.29	0
157	320.33	382.55	210.67	287.57	271.18	130.43	632.28	409.26	449.01	333.8	467.69	256.97	547.57	576.58	440.65	369.92	631.42																										10214	3.06	0
158	322.1	384.24	211.61	288.29	272.6	131.81	636.6	413.67	451.74	336.34	470.66	258.1	551.12	577.12	444.26	371.19	635.26																										10214	4.28	0
159	322.87	384.57	212.78	288.65	274.23	132.57	640.58	417.13	453.34	338.99	471.48	259.08	555.11	577.77	446.86	373.1	638.76																										10214	5.61	0
160	324.21	385.98	214.11	290.14	275.68	133.75	644.42	420.37	453.42	339.08	473.7	259.1	558.27	580.19	447.17	375.14	639.46																										10215	1.19	0
161	325.73	386.77	215.33	292.11	276.9	134.47	648.27	423.31	454.94	339.29	475.73	260.3	560.87	583.59	448.76	375.69	644.77																										10215	1.2	0
162	327.3	388.11	216.21	293.89	278.5	135.52	652.09	427.28	457.58	341.01	478.13	261.5	563.47	586.99	451.82	376.91	649.11																										10215	2.65	0
163	328.68	389.3	217.44	296.39	280.32	136.81	656.36	430.08	459.97	343.42	480.53	262.38	566.07	589.75	455.66	378.99	654.54																										10215	2.44	0
164	330.65	390.06	218.42	298.29	281.24	138.04	660.46	431.72	463.16	344.45	482.93	263.16	569.07	591.68	458.4	380.46	660.33																										10215	2.66	0
165	333.13	392.88	219.79	300.11	283.25	138.89	664.74	436.56	466.23	346.06	484.47	264.11	572.46	593.8	461.47	382.81	666.62																										10215	0.6	0
166	335.21	395.27	220.93	302.39	285	140.4	668.39	439.27	468.79	348.01	485.99	265.46	575.76	596.68	464.92	384.99	672.78																										10215	1.37	0
167	337.06	396.82	222.35	304.82	287.08	142.09	673.48	443.52	472.54	350.55	488.31	266.56	579.5	599.23	467.91	386.65	678.87																										10215	2.09	0
168	338.78	399.2	223.63	306.98	288.68	143.37	677.81	446.46	475.77	353.47	490.93	267.73	583.39	601.77	471.39	388.97	683.94																										10215	3.13	0
169	340.89	401.8	225.68	309.23	290.31	144.81	682.22	448.7	478.42	355.93	493.44	269.1	587.09	604.86	472.91	390.5	689.95																										10215	2.85	0
170	342.48	403.53	227.41	311.49	292.34	146.37	686.28	451.7	481.64	358.27	495.93	270.33	590.73	608.08	475.37	392.06	696.06																										10215	2.75	0
171	343.64	406.48	229.65	313.49	294.79	147.69	690.35	455.44	484.87	361.25	498.9	271.53	594.58	611.48	477.48	394.08	702.48																										10215	2.64	0
172	345.48	409.07	231.44	316.37	296.78	149.43	694.91	458.46	489	364.06	501.3	272.97	597.18	614.94	480.25	396.56	708.38																										10215	1.82	0
173	347.6	411.68	233.09	318.61	299.18	151.14	699.19	460.91	492.68	366.82	503.84	274.21	600.86	618.65	483.8	398.86	713.93																										10215	2.45	0
174	349.42	413.81	234.26	320.93	301.14	152.88	702.72	465.7	496.78	369.45	506.8	275.37	604.93	622.96	486.22	401.76	720.08																										10215	2.48	0
175	351.6	416.49	235.84	323.6	303.73	154.58	707.34	469.4	500.55	371.6	509.75	276.71	608.62	627.14	489	404.11	725.51																										10215	2.71	0
176	353.45	419.81	238.13	325.97	305.72	155.89	711	471.88	503.96	373.67	512.84	278.07	612.11	631.1	491.99	406.07	729.73																										10215	1.76	0
177	355.43	422.04	239.56	328.21	307.37	157.6	715.16	476.58	508.01	376.04	515.69	279.96	615.77	635.14	494.96	409.04	733.9																										10215	3.94	0
178	357.37	424.91	241	329.53	308.83	159.44	719.02	479.91	511.8	379.83	518.79	281.51	619.12	638.66	498.81	412.03	739.19																										10215	2.14	0
179	358.5	427.54	243.33	332.25	311.37	160.33	723.74	482.67	516.43	383.43	521.53	282.9	622.57	642.58	502.94	414.76	745																										10215	3.16	0
180	359.97	430.17	245.81	335.07	313.14	161.98	727.21	485.33	520.32	386.53	524.26	284.29	626.16	646.6	506.45	417.78	750.97																										10215	2.77	0
181	361.72	432.76	247.46	335.81	315.69	163.98	730.63	489.84	525.43	389.71	528.01	285.94	630.54	650.55	510.29	420.49	756.99																										10213	0.76	2
182	363.61	435.6	249.15	337.64	318.5	165.5	735.72	492.9	528.67	392.57	531.54	287.31	634.98	654.82	514.14	422.87	762.81																										10210	1.02	3
183	365.91	438.32	250.7	340.09	320.46	167.19	740.36	496.33	532.73	395.56	534.96	288.92	639.7	659.26	518.34	424.87	769.29																										10210	1.02	3
184	368.26	438.71	251.6	342.19	322.38	169.35	744.41	500.55	536.97	398.73	538.51	290.41	644.37	662.83	521.26	427.63	775.42																										10210	1.38	3
185	370.52	440.26	252.89	344.98	323.83	170.49	748.24	503.03	541.06	402.21	542.21	292.35	649.27	666.84	525.01	430.62	780.98																										10213	1.09	3
186	372.24	442.99	254.68	347.55	326.4	171.85	751.8	506.17	545.84	406	545.31	294.06	653.63	670.12	528.75	432.9	787.18																										10213	0.24	6
187	374.77	445.87	256.26	349.23	328.28	172.77	756.44	509.05	550.26	408.8	548.49	296	658.41	673.55	532.14	435.41	793.45																										10213	1.07	6
188	376.72	448.31	257.99	350.2	330.2	173.88	759.78	512.6	555.09	411.76	551.62	297.88	662.61	676.29	536.07	437.82	798.35																										10210	0.68	6.1
189	378.84	450.4	259.54	351.92	332.34	175.29	763.65	515.31	558.28	414.95	554.86	300.16	666.11	679.27	540.48	441.11	802.14																										10211	1.35	6.1
190	381.11	452.59	261.49	354	334.19	176.14	766.67	518.04	561.97	418.02	558.2	302.19	670.26	682.57	544.27	442.88	805.66																										10210	2.04	7
191	383.13	454.61	263.75	355.58	336.09	177.46	769.53	521.54	566.9	421	561.21	305.03	674.44	685.59	548	446.01	809.68																										10209	1.58	8
192	384.95	456.83	265.06	357.11	338.47	178.9	772.74	526.67	570.63	423.06	563.96	306.92	678.31	688.09	552.14	449.53	814.59																										10210	1.94	8
193	387.2	460.23	266.68	358.92	340.73	180.44	776.7	530.43	575.12	426.01	566.91	308.81	682.77	690.46	556.64	453.77	819.03																										10213	1.75	8
194	389.33	463.54	268.52	361.07	342.68	182.44	780.94	533.09	579.79	428.71	569.14	311.06	686.55	693.38	561.26	457.19	824.27																										10209	2.24	9
195	391.37	466.54	270.31	363.1	345.25	183.81	786.83	536.62	584.43	431.14	572.28	313.6	689.74	696.5	565.26	461.33	828.02																										10210	1.31	9
196	393.38	469.62	272.05	365.31	348.52	185.79	791.48	541	587.73	434.07	574.86	316.05	693.29	700.14	569.29	465.46	831.52																										10210	1.35	9
197	395.59	472.19	272.75	367.09	350.75	187.93	795.99	544.96	592.19	436.09	577.86	318.47	697.04	703.67	573.2	467.72	835.39																										10212	1.65	9
198	397.95	474.74	273.64	369.21	352.47	189.63	800.13	549	596.47	438.08	581.03	320.64	700.23	706.77	576.01	470.71	840.14																										10213	1.26	9
199	399.86	477.23	275.71	372.02	356.48	191.36	804.78	554.18	600.89	440.77	583.75	322.73	703.46	710.27	579.98	473.72	844.26																										10215	2.72	9
200	401.8	479.4	277.77	374.1	356.72	192.16	808.23	558.03	604.76	443.5	586.54	325.22	706.62	713.06	583.55	475.98	848.05																										10209	2.2	10
201	403.3	481.89	277.78	376.14	357.25	193.12	811.24	562.27	609.58	446.62	589.08	327.77	710	717.03	587.66	478.17	852.52																										10210	1.73	10
202	405.23	482.27	277.81	378.03	358.09	193.12	814.77	565.55	613.48	449.48	592.31	330.24	713.85	720.98	591.56	480.8	857.07																										10210	1.43	10
203	407.14	484.29	278.7	380.83	359.75	193.2	818.08	570.36	616.54	452.25	594.84	332.59	717.29	725.01	595.46	483.29	861.14																										10210	0.59	10
204	407.15	486.38	279.69	383.04	360.54	193.31	818.3	574.27	620.89	454.38	597.3	335.27	720.55	728.98	598.98	486.22	864.66																										10211	2.35	10
205	407.39	488.72	280.71	385.07	362.56	193.85	820.05	577.34	624.7	456.55	599.19	337.95	723.94	732.8	602.05	488.11	868.5																										10212	2.45	10
206	408.21	492.25	281.46	387.67	365.39	194.86	822.68	580.43	627.82	458.7	601.6	339.96	727.57	735.6	605.7	490.65	872.44																										10213	1.75	10
207	409.95	494.91	282.41	389.63	367.83	196.15	826.09	583.94	631.44	460.81	603.79	342.02	730.63	739.19	608.78	493.35	877.02																										10215	2.6	10
208	411.85	497.93	283.77	389.65	370.17	197.91	829.4	584.16	635.47	462.99	606.33	344.01	733.47	743.14	612.3	495.39	881.69																										10212	1.28	10.6
209	413.58	500.21	285.18	389.67	373.34	199.74	832.64	587.56	639.41	465.25	608.97	345.96	736.55	747.47	615.73	498.64	885.81																										10209	1.73	11
210	415.52	502.47	286.68	390.54	376.31	200.73	836.16	591.41	643.51	467.24	611.11	347.55	739.85	751.83	619.46	501.69	890.42																										10213	1.32	11
211	417.41	505.35	288.15	391.26	379.45	201.86	839.94	595.59	646.9	469.7	613.57	350.03	742.97	755.99	622.17	504.21	894.53																										10213	1.59	11
212	419.31	508.05	289.17	393.71	382.28	203.33	844.67	600.49	650.43	472.34	616.05	352.22	746.31	760.31	624.96	506.56	898.64																										10213	2.46	11
213	420.85	511.44	290.87	396.2	384.85	204.31	849.59	605.78	653.84	474.38	618.49	354.45	749.84	764.84	627.65	509.19	903.29																										10209	1.27	11.3
214	423.01	513.68	291.9	398.45	388.06	206.13	853.93	610.77	657.51	476.44	620.79	356.83	753.83	769.02	630.08	512.19	907.73																										10209	2.75	12
215	424.77	517.27	293.47	400.96	392.07	207.22	857.74	614.45	660.96	479.07	623.13	358.6	757.17	773.27	633.14	514.97	913.04																										10210	2.23	12
216	426.66	520.82	294.96	403.39	395.75	209.01	862.88	618.98	664.49	481.41	625.41	360.34	760.48	777.47	635.93	517.54	917.65																										10210	2.09	12
217	428.19	523.81	296.69	405.78	399.3	210.78	866.03	623.02	666.78	483.1	627.32	362.48	763.93	782.02	638.94	520.32	921.39																										10210	1.6	12
218	430.61	526.78	298.09	408.62	402.19	212.55	870.54	627.07	669.15	484.48	629.48	364.74	767.54	786.03	641.62	522.81	925.23																										10212	2.51	12
219	432.27	529.92	299.47	411.66	405.42	213.84	874.98	631.62	672.47	486.19	631.84	366.17	771.27	790.44	644.54	524.68	929.82																										10212	2.85	12
220	434.32	533.19	301.58	414.03	408.43	215.43	879.91	637.55	675.65	488.03	633.86	367.76	774.92	794.64	646.87	526.9	935.18																										10213	1.6	12
221	436.5	536.01	303.24	416.26	411.17	216.69	884.84	641.27	678.88	490.15	636.08	369.93	778.31	798.65	649.83	529.26	940.55																										10213	1.9	12
222	438.94	539.2	305.23	418.48	414.46	218.11	888.96	645.86	681.95	492.67	638.36	371.88	781.05	802.88	652.95	531.96	946.47																										10213	1.81	12
223	440.98	542.24	307.69	421.6	418.52	219.79	893.39	650.49	685.21	495.93	640.49	373.63	784.36	807.5	656.01	534.68	951.12																										10213	2.2	12
224	442.67	545.81	309.3	424.77	421.23	221.3	898.26	656.06	688.57	497.78	642.86	376.14	787.57	811.49	659.5	536.69	955.39																										10215	2.71	12
225	444.9	548.15	311.3	427.85	424.07	223.35	902.77	661.27	692.34	500.21	644.93	378.53	790.44	815.83	662.86	539.35	960.45																										10211	2.06	12.2
226	446.91	551.21	313.43	431	428	225.28	908.09	667.15	695.47	502.94	647.5	380.68	793.72	820.23	665.85	541.67	964.65																										10212	1.51	12.4
227	449.39	554.98	315.49	433.59	431.27	227.44	912.22	673.04	699.01	505.11	649.74	384.77	796.88	824.81	669.11	544.27	968.73																										10213	1.37	13
228	452.02	557.89	318.34	436.77	433.89	228.97	916.23	676.83	703.15	507.23	652	386.42	800.21	829.07	672.38	546.16	973.63																										10213	1.42	13
229	454.25	560.49	320.35	439.88	435.99	229.83	920.55	680.69	707.23	509.94	654.17	389.05	803.94	833.63	675.83	548.1	978.8																										10213	1.19	13
230	456.52	563.78	322.64	442.29	439	231.64	924.93	685.73	709.95	512.42	656.27	391.19	808.1	837.87	678.87	549.4	983.88																										10213	1.21	13
231	458.85	566.79	325.24	444.91	442.58	232.83	929.15	690.58	712.27	513.96	658.59	393.78	811.27	841.74	682.76	551.47	987.05																										10213	1.87	13
232	461.01	569.24	327.89	448.02	445.49	234.64	933.05	695.63	715.62	515.74	661.02	395.52	814.67	846.49	685.66	553.36	991.13																										10215	2.69	13
233	463.25	571.64	330.54	451.42	448.32	236.91	937.78	700.4	718.83	517.48	663.74	397.65	818.09	850.68	687.57	556.53	995.14																										10210	1.27	13.3
234	465.66	573.86	333.05	454.35	450.7	239.1	942.29	703.66	722.09	519.17	665.77	399.5	821.08	854.03	690.46	558.56	999.3																										10209	2.01	14
235	468.39	575.78	335.56	456.74	452.89	242.03	947.25	706.46	725.73	521.21	667.56	401.05	823.38	858.25	693.49	560.6	1004.04																										10211	1.46	14
236	470.97	578.14	338.39	459.44	454.54	244.09	951.31	711.36	729.18	523.2	669.98	402.73	825.74	862.71	696.34	562.76	1008.91																										10213	1.59	14
237	473.65	580.31	340.62	462.61	456.86	246.14	955.94	715.93	732.87	525.1	671.77	404.71	828.15	867.32	698.26	564.47	1013.44																										10213	2.31	14
238	475.98	583.36	343.21	465.45	459.35	247.74	960.75	720.07	736.16	526.88	674.09	406.43	830.61	872.2	701.34	566.3	1018.07																										10215	1.91	14
239	478.68	585.45	345.83	468.26	461.26	249.37	965.55	724.73	739.08	529.21	676.63	408.36	833.57	876.74	704.63	568.67	1021.99																										10210	1.39	14.3
240	480.89	587.29	348.16	471.54	463.46	251.13	970.37	729.43	742.16	531.1	678.51	410.14	836.42	881.18	708	570.48	1026.3																										10208	1.78	15
241	483.18	588.95	350.14	474.06	466.64	252.1	975.56	734.05	745.74	532.4	680.5	411.45	838.93	885	711.35	572.42	1030.75																										10208	1.51	15
242	485.8	592.2	352.98	476.57	468.71	253.82	979.15	737.1	749.04	533.87	681.87	413.2	841.53	888.18	715	574.97	1035.95																										10209	1.75	15
243	488.09	593.29	355.41	479.25	470.9	255.01	983.41	740.68	752.63	535.54	683.92	414.86	844.38	892.3	718.45	576.55	1041.2																										10210	2.26	15
244	490.61	594.12	356.99	481.73	473.01	256.53	988.83	744.13	756.32	537.74	686.22	416.45	847.4	895.8	721.97	578.32	1046.14																										10210	2.04	15
245	493.44	596.43	358.64	484.68	475.13	258.78	993.65	748.92	759.47	539.17	688.26	418.14	850.64	899.28	725.51	580.49	1049.59																										10213	2.22	15
246	495.5	598.14	360.68	487.79	479.03	260.79	997.89	753.36	763.56	541.02	690.11	419.84	853.8	903.27	729	582.7	1053.54																										10208	1.34	16
247	498.14	600.35	362.78	490.7	482.75	262.66	1003.71	758.77	765.97	543.57	692.61	421.64	857.39	907.07	732.49	584.63	1058.58																										10210	1.27	16
248	500.69	601.45	364.64	493.07	485.93	264.41	1007.5	761.49	769.48	545.97	694.74	423.43	860.15	910.2	735.8	586.81	1063.39																										10211	2.22	16
249	502.36	603.45	366.77	496.07	489.74	266.25	1012.43	765.34	772.9	548.23	696.58	424.75	862.73	914.18	739.41	588.85	1068.22																										10211	1.87	16
250	504.87	605.1	368.81	498.74	493.25	267.62	1016.73	769.18	776.55	550.8	698.74	426.62	865.82	917.42	743.35	590.7	1073.49																										10212	2.03	16
251	507.33	607.63	370.23	502.07	497.36	269.22	1019.44	773.93	780.16	553.63	700.81	428.4	868.8	921.47	746.8	592.71	1078.31																										10212	2.87	16
252	509.65	610.32	372.13	504.72	500.56	272.24	1021.03	777.76	784.13	555.84	702.9	430.84	871.68	925.4	750.71	594.13	1083.89																										10213	1.65	16
253	512.06	612.92	373.86	507.04	504.77	274.37	1022.06	781.77	787.24	558.1	704.92	432.47	874.9	929.33	754.68	595.92	1088.36																										10213	1.88	16
254	514.95	615.2	376.12	509.72	508.2	276.4	1024.11	785.01	790.95	560.29	707.78	434.12	878.76	933.02	757.67	597.49	1094.3																										10213	2.4	16
255	517.35	617.52	378.23	512.96	512.85	278.41	1026.2	789.28	794.89	562.99	710.31	436.15	882.33	937.14	761.43	599.1	1099.26																										10215	3.58	16
256	520.03	619.9	379.69	515.34	515.2	280.34	1030.22	794.28	798.47	565.65	712.99	437.8	885.75	940.39	764.71	600.86	1103.87																										10215	4.42	16
257	522.52	622.77	381.01	518.59	519.21	282.25	1035.7	797.93	802.21	567.92	715.29	439.93	888.68	944.21	766.63	602.52	1108.87																										10215	3.37	16.6
258	524.74	625.2	383.02	521.81	521.54	284.29	1040.1	801.48	805.94	570.42	717.9	441.47	892.99	948.19	769.86	604.33	1113.11																										10208	2.08	17
259	527.5	627.76	384.97	524.74	525.16	286.25	1045.75	805.62	809.81	572.18	720.55	443.61	897.03	952.38	772.88	605.92	1117.06																										10208	2.15	17
260	529.84	629.83	386.18	527.17	526.97	287.74	1048.43	810.02	812.51	574.73	723.58	445.8	900.92	956.62	775.88	607.51	1121.3																										10209	2.74	17
261	532.37	632.56	388.02	530.04	530.29	289.62	1052.87	815.18	816.34	577.44	726.7	447.66	904.48	960.01	779.09	608.8	1125.34																										10210	1.69	17
262	535.27	634.98	389.46	531.65	533.59	291.3	1058.46	818.63	819.41	579.64	729.45	449.56	908.41	962.43	782.36	610.65	1128.75																										10211	1.67	17
263	537.95	635.32	390.98	533.59	535.37	293.09	1061.91	822.55	823.45	581.03	732.18	450.71	912.48	965.57	785.24	612.68	1133.49																										10213	2.05	17
264	540.52	637.7	392.47	535.44	539.01	294.31	1066.66	826.3	826.25	583.1	735.28	452.13	916.1	968.69	788.24	615	1138.67																										10213	2.03	17
265	543.15	639.8	394.16	537.3	542.3	296.21	1071.3	829.59	829.76	585.55	737.79	453.48	919.37	972.26	791.22	617.13	1142.85																										10215	4.22	17
266	545.59	642.15	396.11	539.51	545.31	297.45	1075.89	833.72	833.07	588.03	740.4	455.61	921.56	976.61	794.36	618.65	1147.63																										10208	2.51	18
267	547.94	644.08	397.67	541.35	548.07	299.51	1079.04	837.07	835.9	590.47	743.67	457.33	924.31	979.63	797.4	621.11	1152.41																										10208	2.38	18
268	550.19	646.11	399.26	543.51	551.73	301.15	1084.47	842.14	838.62	592.73	747.23	459.22	927.39	982.73	800.44	623.24	1157.12																										10211	1.89	18
269	552.62	647.34	401.16	545.89	554.05	302.46	1088.27	845.87	841.32	594.96	750.71	460.83	930.5	985.47	803.89	625.47	1161.12																										10212	1.67	18
270	555.14	649.62	401.47	548.07	556.94	304.66	1092.36	848.72	844.43	596.94	753.44	462.49	933.19	988.27	807.23	627.7	1165.88																										10213	1.71	18
271	557.9	651.35	402.85	549.68	561.01	306.52	1096.76	852.38	847.11	599.12	756.74	463.95	936.23	991.57	810.5	630.71	1170.71																										10213	2.03	18
272	560.81	653.01	404.73	550.91	565.06	309.03	1101.29	857.19	850.19	601.91	759.54	465.94	939.45	995.13	813.67	633.78	1176.05																										10215	2.66	18
273	563.26	654.67	405.56	552.85	568.84	310.21	1105.23	860.17	852.96	604.67	762.47	467.82	942.2	999.31	816.63	635.89	1179.57																										10215	3.53	18
274	566.23	656.29	407.37	554.72	571.61	312	1109.85	861.82	856.64	607.16	765.79	469.74	945.35	1003.36	819.9	638.09	1182.67																										10211	1.34	19
275	568.99	658.57	409.37	556.66	575.02	313.17	1114.91	866.15	860.26	609.28	769.83	471.6	948.6	1007.38	823	640.42	1186.11																										10211	1.86	19
276	572.19	660.97	411.45	558.12	579.74	314.87	1119.76	870.12	863.97	611.5	772.85	473.02	951.96	1010.44	826.04	642.36	1190.01																										10212	1.42	19
277	574.27	662.91	413.26	560.72	580.63	316.95	1124.07	873.52	867.98	613.81	776.28	474.99	955.06	1013.38	829.46	644.76	1194.51																										10212	3.94	19
278	576.73	665.77	414.8	563.26	583.88	318.87	1128.42	876.69	872.17	615.81	779.27	476.54	958.12	1016.47	833.2	646.88	1199.42																										10213	1.51	19
279	579.27	668.48	416.24	565.91	587.94	320.46	1133.38	881.32	875.2	618.55	782.14	478.72	961.17	1019.89	836.79	649.06	1204.17																										10213	1.76	19
280	582.04	671.29	417.84	568.84	590.27	321.84	1138.63	886.42	879.23	620.79	785.34	480.25	964.4	1023.71	840.58	651.34	1208.34																										10208	2.65	20
281	585.06	673.43	419.66	571.24	592.61	323.39	1143.5	890.43	882.47	622.98	788.63	482.24	967.26	1027.18	844.26	653.62	1211.87																										10209	2.17	20
282	587.06	675.99	421.1	574.04	596.46	325.4	1149.02	894.34	885.39	624.67	791.55	483.75	970.58	1030.83	847.61	655.51	1215.58																										10209	2.1	20
283	590.2	678.68	423.12	576.57	600.14	326.75	1154.4	898.16	888.84	626.68	794.24	485.16	973.77	1034.08	850.84	657.73	1219.78																										10209	2.29	20
284	592.63	680.28	424.67	578.55	601.36	328.09	1157.9	901.07	892.49	628.36	797.3	486.57	976.62	1036.39	854.4	660.12	1224.58																										10212	3.79	20
285	595.32	681.77	426.54	580.29	604.06	329.82	1162.48	902.98	895.74	630.73	799.92	488.64	979.42	1039.39	858.25	661.92	1228.95																										10208	1.75	21
286	598.4	684.03	428.56	581.8	606.1	331.12	1167.47	906.62	898.22	632.68	802.47	490.55	982.37	1042.08	861.78	664.01	1232.61																										10209	2.43	21
287	600.71	686.35	430.02	583.71	609.02	332	1172.73	910.43	901.52	634.38	804.83	492.51	985.23	1045.68	864.85	666.11	1236.61																										10209	2.67	21
288	603.49	688.11	431.38	586.03	611.52	333.62	1178.07	914.54	904.86	636.6	807.97	494.3	988.31	1048.41	868.47	667.96	1240.09																										10210	1.74	21
289	606.84	690.04	432.92	587.57	613.97	335.02	1182.84	917.94	908.08	639.01	811.06	495.92	991.25	1051.14	872.38	670.36	1243.36																										10211	1.79	21
290	610.29	692.48	433.98	588.94	617.05	336.23	1187.58	920.99	911.44	640.88	813.35	496.95	993.93	1053.61	876.07	672.57	1247.34																										10212	2.81	21
291	612.87	694.66	435.64	591.16	619.76	337.89	1192.67	924.78	914.52	643.37	816.3	498.1	996.88	1056.04	880.03	674.82	1251.14																										10213	1.86	21
292	616.09	696.94	436.61	592.98	623.09	340.13	1196.78	928.34	917.71	645.13	819.3	499.31	999.95	1059.47	883.58	677.84	1253.61																										10209	2.49	22
293	619.26	698.8	438.47	595.2	626.39	341.39	1202.14	931.05	921.37	647.5	822.22	500.68	1002.31	1063.16	887.2	680.58	1257.48																										10213	5.65	22
294	622.34	700.94	439.88	597.01	629.07	343.24	1206.27	933.01	925.01	649.71	825.19	502.47	1005.58	1066.16	890.92	682.81	1261.44																										10215	2.99	22
295	625.57	703.19	441.15	598.99	632.87	344.6	1211.52	936.83	928.33	651.34	828.05	504.28	1008.08	1069.5	894.2	685.53	1266.67																										10208	2.22	23
296	628.84	705.29	442.42	601.72	635.66	346.07	1215.6	941.09	931.69	653.15	831.38	505.99	1010.92	1072.64	896.72	689.4	1271.34																										10209	2.08	23
297	632.27	706.74	444.48	603.6	640	347.76	1219.21	945.02	936	655.43	834.54	507.13	1014.26	1075.37	899.55	691.95	1276.15																										10211	2.47	23
298	635.59	708.2	445.99	605.96	643.51	349.45	1224.39	949.33	939.84	657.8	836.31	508.18	1017.55	1077.83	901.54	694.86	1280.97																										10212	2.76	23
299	638.76	709.73	447.49	608.16	648.16	350.96	1225.85	953.37	944.39	660.11	839.26	509.68	1020.03	1080.92	904.41	697.57	1285.63																										10212	3.57	23
300	642.04	712.19	449.69	610.22	651.8	352.58	1231.76	957.15	948.22	663.77	842.27	510.56	1023.05	1083.35	907.89	700.26	1290.37																										10215	3.93	23
301	645.3	714.11	451.16	612.87	654.17	354.52	1235.86	960.53	952.87	666.21	845.02	512.04	1025.67	1086.52	910.86	703.01	1295.68																										10209	2.36	24
302	648.66	715.81	452.69	614.74	656.97	355.76	1241.54	963.85	957.39	668.88	848.04	514.06	1028.64	1090.13	913.87	705.54	1300.63																										10209	2.33	24
303	651.42	718.37	454.89	616.89	660.52	357.67	1245.77	967.34	961.11	670.59	850.83	515.74	1031.36	1093.22	916.37	708.56	1306.09																										10209	2.25	24
304	655	720.57	456.96	618.66	663.97	359.18	1250.25	970.15	965.31	672.93	853.95	517.39	1034.33	1097.11	918.76	711.49	1311.42																										10210	2.36	24
305	658.59	722.61	458.36	620.68	665.93	360.79	1255.12	973.89	969.21	675.12	857	518.3	1037.75	1100.66	921.72	714.41	1317.1																										10210	1.8	24
306	661.47	724.63	459.77	622.94	668.44	362.32	1261.17	977.6	973.44	677.76	860.07	520.08	1040.07	1103.88	924.98	716.97	1323																										10211	2.37	24
307	664.55	727.57	461.7	625.51	669.55	364.13	1267.39	981.84	977.65	680.2	862.99	521.86	1042.86	1107.71	928.35	719.49	1328.2																										10208	3.08	25
308	667.52	729.56	463.27	628	672.85	366.12	1273.63	984.85	981.83	682.42	865.65	523.99	1045.27	1111.46	931.53	722.43	1332.75																										10210	2.24	25
309	670.83	731.59	465.44	630.09	676.24	367.59	1278.1	988.05	986.26	684.53	868.88	526.01	1048.15	1115.35	934.66	725.11	1337.78																										10211	1.71	25
310	673.61	733.76	466.82	632.44	679.7	368.95	1281.06	991.47	990.06	686.63	872.04	527.38	1050.73	1119.12	938.15	728.19	1343.41																										10215	2.81	25
311	676.67	736.4	469.18	634.84	682.54	370.85	1285.98	995.41	994.41	688.93	875.17	528.96	1053.31	1122.17	940.85	730.83	1348.1																										10215	3.29	25
312	680.3	738.24	471.5	637.46	685.46	372.03	1290.66	998.23	998.86	690.69	878.22	530.7	1055.59	1125.75	943.6	733.79	1353.48																										10215	3.01	25
313	683.37	740.53	473.22	639.25	689.18	373.35	1295.05	999.99	1003.5	693.33	881.38	532.73	1058.22	1129.64	946.64	736.5	1358.74																										10212	1.84	25.5
314	685.88	742.67	475.35	641.46	691.69	375.26	1300.45	1002.77	1008.26	695.02	884.75	534.11	1061.02	1133.05	949.55	739.2	1364.1																										10208	1.3	26
315	689.13	745.13	477.59	644.27	694.94	376.71	1305.02	1005.88	1012.4	697.4	887.96	536.08	1063.26	1136.63	952.86	741.79	1368.96																										10209	2.74	26
316	692.3	747.47	479.5	646.05	698.18	378.64	1309.35	1008.05	1016.78	699.37	891.84	537.94	1065.78	1140.11	956.15	744.47	1374.08																										10210	1.66	26
317	694.51	749.72	481.38	648.88	701.75	380.28	1313.5	1011.48	1021.03	701.54	895.11	538.76	1068.44	1144.01	959.86	746.82	1378.93																										10210	2.46	26
318	697.99	752.08	483.55	651.74	705.05	381.81	1318.13	1013.98	1025.24	703.72	898.03	539.6	1071.25	1148.02	963.61	749.13	1383.92																										10211	2.43	26
319	700.7	753.69	485.17	654.28	707.74	383.39	1321.7	1016.81	1029.65	706.04	901.18	540.38	1073.88	1151.36	966.87	751.33	1388.96																										10212	2.29	26
320	703.56	755.68	487.79	656.64	711.91	385.29	1325.83	1019.12	1032.37	708.1	904.24	542.11	1076.57	1155.07	970.31	752.09	1392.87																										10209	2.33	27
321	706.13	758.01	489.78	658.97	715.89	387.04	1330.73	1022.41	1034.36	710.03	907.42	542.99	1079.48	1158.84	973.69	752.86	1395.31																										10209	2.6	27
322	708.78	760.44	491.06	661.43	717.83	388.4	1335.3	1025.63	1035.33	711.33	910.93	544.34	1082.31	1163.55	975.94	754.34	1396.86																										10212	3.52	27
323	711.82	762.42	492.86	663.84	721.77	390.3	1341.66	1028.15	1037.06	712.07	914.11	545.31	1084.58	1167.13	976.3	756.42	1399.37																										10211	3.11	28
324	714.97	764.9	494.6	666.82	724.48	392.04	1346.34	1032.26	1038.37	713.56	916.87	545.84	1086.87	1170.61	977.4	758.87	1402.43																										10212	2.11	28
325	717.86	766.58	496.5	669.09	727.49	394.12	1350.61	1035.21	1041.59	715.48	918.83	546.09	1088.62	1173.25	978.31	761.83	1407.53																										10212	2.8	28
326	721	768.77	498.06	671.41	730.12	395.67	1355.45	1038.26	1044.31	718.33	920.26	546.09	1089.92	1177.02	979.02	764.06	1411.39																										10213	1.91	28
327	724.14	770.35	499.22	673.19	734.79	397.35	1360.02	1042.8	1047.68	721.12	922.21	546.99	1090.83	1180.35	980.49	766.56	1415.1																										10213	1.7	28
328	727.53	772.4	500.43	674.99	737.64	398.61	1363.79	1045.86	1051.15	724.51	923.97	548.31	1091.52	1183.47	982.06	769.11	1418.9																										10213	1.54	28
329	730.71	774.47	501.6	677.19	739.51	399.87	1368.18	1048.89	1054.28	727.52	926.68	549.88	1093.63	1186.49	983.92	771.2	1423.38																										10213	1.97	28
330	733.58	776.67	502.56	679.13	742.7	400.76	1373.54	1051.75	1057.74	730.39	930.68	551.75	1095.36	1189.9	985.65	773.45	1428.07																										10211	1.68	28.5
331	736.65	779.4	503.84	681.4	744.13	403	1378.36	1055.35	1061.44	733.04	934.73	554.07	1097.46	1193.46	988.3	775.89	1432.33																										10208	2.09	29
332	739.92	782.71	506.07	684.32	746.65	404.81	1382.44	1059.29	1064.86	735.15	939.73	556.37	1099.76	1197.1	991.36	778.13	1436.44																										10208	1.91	29
333	742.36	785.97	507.79	686.43	750.18	406.45	1386.87	1062.49	1068.36	737.26	943.11	558.81	1101.84	1200.79	993.74	780.54	1441.22																										10209	2.53	29
334	744.78	788.74	509.42	688.78	752.98	408.35	1391.11	1065.99	1072.2	739.58	946.43	561.08	1104.14	1204.44	997.08	783.14	1446.06																										10212	1.88	29.3
335	747.38	791.77	511.03	691.01	755.36	410.13	1394.33	1069.12	1075.62	741.76	949.97	563.27	1106.48	1208.31	1000.16	785.4	1450.6																										10208	1.94	30
336	750.02	793.36	512.62	693.24	758.87	412.04	1398.76	1072.25	1079.31	744.11	953.04	565.81	1108.96	1212.12	1003.2	788.1	1454.52																										10208	3.59	30
337	752.44	796.44	514.79	695.16	762.11	414.14	1402.4	1076.69	1083.17	746.2	956.81	567.87	1111.44	1216.1	1006.68	788.1	1459.42																										10208	2.44	30
338	755.29	799.62	516.88	697.69	764.69	415.88	1405.68	1079.17	1083.17	748.38	960.59	569.87	1114.09	1220.02	1010	788.1	1459.42																										10209	2.44	30
339	757.78	802.95	518.89	699.85	769.12	417.86	1409.36	1082.99	1083.17	748.38	964.37	572.72	1116.59	1223.57	1010	788.1	1459.42																										10209	2.39	30
340	760.88	805.14	520.6	702.23	770.63	419.36	1414.12	1085.06	1083.17	748.38	967.96	574.98	1118.69	1227.91	1010	788.1	1459.42																										10211	3.42	30
341	763.57	807.96	522.01	704.77	772.88	421.23	1418.52	1088.23	1083.17	748.38	971.67	574.98	1120.88	1227.91	1010	788.1	1459.42																										10212	1.6	30
342	766.23	810.93	524.45	706.57	775.15	423.37	1423.09	1091.15	1083.17	748.38	971.67	574.98	1120.88	1227.91	1010	788.1	1459.42																										10213	1.84	30
343	769.08	813.09	526.01	708.64	777.91	425.42	1428.61	1093.67	1083.17	748.38	971.67	574.98	1120.88	1227.91	1010	788.1	1459.42																										10213	2.77	30
344	771.82	815.07	527.75	711.22	779.98	426.94	1433.02	1095.56	1083.17	748.38	971.67	574.98	1120.88	1227.91	1010	788.1	1459.42																										10213	2.31	30
345	773.87	818.52	529.48	714.25	782.04	428.81	1437.83	1098.13	1083.17	748.38	971.67	574.98	1120.88	1227.91	1010	788.1	1459.42																										10215	3.13	30
346	776.56	821.23	531.16	716.43	784.61	430.35	1442.71	1101.42	1083.17	748.38	971.67	574.98	1120.88	1227.91	1010	788.1	1459.42																										10210	1.54	30.1
347	778.74	824.1	533	719.16	787.91	432.21	1447.64	1103.95	1083.17	748.38	971.67	574.98	1120.88	1227.91	1010	788.1	1459.42																										10212	1.81	30.3
348	781.33	826.72	534.49	721.83	791.06	433.43	1452.38	1106.69	1083.17	748.38	971.67	574.98	1120.88	1227.91	1010	788.1	1459.42																										10210	1.58	31
349	783.66	829.67	536.27	724.13	793.74	435.12	1456.94	1108.83	1083.17	748.38	971.67	574.98	1120.88	1227.91	1010	788.1	1459.42																										10211	2.24	31
350	786.63	832.52	538.51	726.43	796.37	436.77	1462.02	1111.38	1083.17	748.38	971.67	574.98	1120.88	1227.91	1010	788.1	1459.42																										10213	2.49	31
351	788.98	836.02	540.4	728.43	800.16	438.8	1466.87	1113.39	1083.17	748.38	971.67	574.98	1120.88	1227.91	1010	788.1	1459.42																										10215	3.46	31
352	792.03	839	541.69	731.34	802.76	440.82	1471.23	1115.88	1083.17	748.38	971.67	574.98	1120.88	1227.91	1010	788.1	1459.42																										10208	2.66	32
353	795.06	841.52	543.28	734.44	805.78	442.75	1476.36	1118.61	1083.17	748.38	971.67	574.98	1120.88	1227.91	1010	788.1	1459.42																										10208	1.67	32
354	797.98	844.1	545.12	737.08	808.06	444.28	1481.69	1121.08	1083.17	748.38	971.67	574.98	1120.88	1227.91	1010	788.1	1459.42																										10209	2.4	32
355	800.93	846.35	546.87	738.93	812.61	445.87	1486.37	1123.68	1083.17	748.38	971.67	574.98	1120.88	1227.91	1010	788.1	1459.42																										10209	3.27	32
356	803.97	848.95	549.11	741.46	812.61	448.17	1491.88	1126.92	1083.17	748.38	971.67	574.98	1120.88	1227.91	1010	788.1	1459.42																										10210	1.68	32
357	807.19	851.37	549.11	744.28	812.61	450.35	1497.31	1129.83	1083.17	748.38	971.67	574.98	1120.88	1227.91	1010	788.1	1459.42																										10210	2.08	32
358	810.19	853.53	549.11	747.25	812.61	452.51	1497.31	1132.99	1083.17	748.38	971.67	574.98	1120.88	1227.91	1010	788.1	1459.42																										10211	2.2	32
359	813.42	856.37	549.11	750.62	812.61	454.7	1497.31	1136.7	1083.17	748.38	971.67	574.98	1120.88	1227.91	1010	788.1	1459.42																										10211	2.72	32
360	816.64	858.38	549.11	750.62	812.61	454.7	1497.31	1136.7	1083.17	748.38	971.67	574.98	1120.88	1227.91	1010	788.1	1459.42																										10212	1.82	32
																																											10213	1.79	32
																																											10213	2.29	32
																																											10215	2.73	32
																																											10208	2.77	33
																																											10212	1.38	33.3
																																											10210	2.33	34
																																											10210	2.29	34
																																											10211	1.74	34
																																											10215	4.86	34
																																											10211	2.39	35
																																											10212	2.02	35
																																											10213	2.19	35
																																											10213	2.4	35
																																											10215	2.87	35
																																											10215	3.17	35
																																											10208	2.14	36
																																											10209	2.64	36
																																											10211	2.68	36
																																											10211	1.97	36
																																											10212	1.88	36
																																											10213	2.03	36
																																											10208	2.71	37
																																											10211	2.37	37
																																											10214	2.81	37
																																											10208	1.73	38
																																											10208	2.97	38
																																											10211	1.54	38
																																											10213	3.6	38
																																											10208	1.66	39
																																											10211	2.64	39
																																											10212	2.54	39
																																											10214	3.95	39
																																											10208	1.75	40
																																											10208	2.64	40
																																											10209	2.29	40
																																											10210	2.13	40
																																											10211	2.33	40
																																											10211	2.4	40
																																											10213	2.38	40
																																											10215	3.21	40.4
																																											10208	1.72	41
																																											10209	1.87	41
																																											10213	2.9	42
																																											10215	1.88	42
																																											10208	1.82	43
																																											10208	2.44	43
																																											10209	2.14	43
																																											10210	2.02	43
																																											10211	2.11	43
																																											10213	2.03	43
																																											10215	4.03	43
																																											10210	1.63	43.5
																																											10208	2.22	44
																																											10210	2.07	44
																																											10211	2.6	44
																																											10211	3.07	44
																																											10215	3.05	44
																																											10215	4.2	44
																																											10212	2.45	45
																																											10215	3.29	45
																																											10212	2.19	45.3
																																											10211	1.91	45.8
																																											10208	1.75	46
																																											10209	2.36	46
																																											10209	2.39	46
																																											10212	3.41	46
																																											10215	2.81	46
																																											10215	2.5	46
																																											10211	2.02	47
																																											10211	2.22	47
																																											10211	2.36	47
																																											10209	2.19	48
																																											10209	3.31	48
																																											10211	2.23	48
																																											10211	2.34	48
																																											10212	3.23	48
																																											10208	2.1	49
																																											10209	2.34	49
																																											10209	2.94	49
																																											10209	2.71	49
																																											10210	1.48	49
																																											10210	2.11	49
																																											10211	2.54	49
																																											10215	3.53	49
																																											10208	2.35	50
																																											10213	2.17	50
																																											10215	3.23	50
																																											10209	3.87	51
																																											10211	2.29	51
																																											10211	1.91	51.6
																																											10208	1.86	52
																																											10208	3.29	52
																																											10209	2.6	52
																																											10209	3.34	52
																																											10210	2.51	52
																																											10210	2.89	52
																																											10211	3.25	52
																																											10211	2.2	52
																																											10212	3.43	52
																																											10209	2.39	52.9
																																											10208	2.03	53
																																											10208	2.24	53
																																											10209	2.72	53
																																											10211	2.08	53
																																											10211	2.3	53
																																											10215	3.78	53
																																											10215	2.11	53
																																											10215	4.88	53
																																											10215	3.98	54
																																											10208	2.56	55
																																											10209	3.19	55
																																											10209	3.11	55
																																											10211	2.65	55
																																											10212	4.48	55
																																											10213	2.41	55
																																											10213	4.62	55
																																											10215	3.26	55
																																											10210	2.33	55.9
																																											10208	2.33	56
																																											10208	2.52	56
																																											10208	2.97	56
																																											10208	3.04	56
																																											10209	2.91	56
																																											10211	2.93	56
																																											10212	4.21	56
																																											10213	1.78	56
																																											10215	3.66	56
																																											10208	1.85	57
																																											10208	2.16	57
																																											10208	2.45	57
																																											10210	2.07	57
																																											10210	2.54	57
																																											10211	2.28	57
																																											10210	1.86	57.8
																																											10210	2.83	58
																																											10211	2.07	58
																																											10213	3.35	58
																																											10211	2.06	58.4
																																											10209	1.85	58.6
																																											10209	1.96	59
																																											10211	2.18	59
																																											10212	2.38	59
																																											10212	3.39	59
																																											10215	4.32	59
																																											10209	2.23	59.6
																																											10208	2.02	60
																																											10209	3.02	60
																																											10209	2.71	60
																																											10209	3.13	60
																																											10215	4.54	60
																																											10215	4.27	60
																																											10212	3.32	61
																																											10215	3.82	61.6
																																											10208	3.41	62
																																											10211	2.73	62.6
																																											10208	2.26	63
																																											10208	2.29	63
																																											10209	2.42	63
																																											10211	2.2	63
																																											10211	2.64	63
																																											10215	3.29	63
																																											10215	3.15	63
																																											10211	2.57	64
																																											10212	2.83	64
																																											10215	3.69	64
																																											10215	5.52	64
																																											10213	4.52	65
																																											10208	1.9	66
																																											10209	2.61	66
																																											10211	3.42	66
																																											10215	4.63	66
																																											10209	2.87	67
																																											10208	2.03	68
																																											10209	3.14	68
																																											10212	3.93	68
																																											10215	5.31	68
																																											10215	5.49	68
																																											10215	3.58	68.5
																																											10208	1.89	69
																																											10209	2.95	69
																																											10209	3.86	69
																																											10213	3.24	69
																																											10208	1.83	70
																																											10208	2.36	70
																																											10209	3.03	70
																																											10211	2.86	70
																																											10211	2.69	70
																																											10212	2.44	71
																																											10208	2.69	72
																																											10208	2.22	72
																																											10212	1.99	72
																																											10208	2.04	73
																																											10208	2.27	74
																																											10210	1.95	74
																																											10210	2.96	74
																																											10211	2.99	74
																																											10215	4.76	74
																																											10209	2.43	74.4
																																											10209	2.65	74.7
																																											10209	3.3	75
																																											10211	4.06	75
																																											10212	3.49	75
																																											10215	3.81	75
																																											10208	2.01	76
																																											10210	2.22	76.6
																																											10211	1.93	76.7
																																											10211	2.03	77
																																											10209	2.82	78
																																											10215	3.54	78.8
																																											10209	2.71	79
																																											10212	2.81	79
																																											10212	2.04	79
																																											10209	2.63	80
																																											10211	2.28	80
																																											10212	4.01	80
																																											10209	2.29	81
																																											10215	3.86	81
																																											10215	4.49	81
																																											10208	2.76	82
																																											10208	2.91	83
																																											10208	2.29	83
																																											10212	3.58	83
																																											10215	3	83.3
																																											10212	2.62	83.6
																																											10208	3.16	84
																																											10209	4.51	84
																																											10214	2.71	84
																																											10214	3.68	84
																																											10215	3.26	84
																																											10208	3.39	85
																																											10209	2.23	85
																																											10211	2.82	85
																																											10211	2.98	85
																																											10214	3.19	85
																																											10208	2.73	86
																																											10211	2.51	86
																																											10211	3.71	86
																																											10215	4.24	86
																																											10210	2.6	87
																																											10209	3.36	89
																																											10211	2.32	89.8
																																											10208	2.32	90
																																											10208	2.69	90
																																											10209	3.05	90
																																											10212	4.76	90
																																											10209	3.12	90.4
																																											10209	2.95	90.4
																																											10208	2.29	91
																																											10208	3.08	91
																																											10209	2.2	91
																																											10209	3.55	91
																																											10211	3.25	91
																																											10212	3.55	91
																																											10208	2.04	92
																																											10208	2.73	92
																																											10212	3.71	92
																																											10215	4.38	92
																																											10212	3.4	93
																																											10212	4.23	94
																																											10209	3.35	95
																																											10208	2.63	96
																																											10209	3.11	96
																																											10211	2.79	96
																																											10212	3.72	96
																																											10213	2.93	96
																																											10214	2.58	96
																																											10208	2.15	97
																																											10212	4.38	98
																																											10214	4.2	98
																																											10215	4.63	98
																																											10211	2.68	99
																																											10208	2.58	100
																																											10211	3.61	100
																																											10211	3.35	102
																																											10212	4.35	102
																																											10212	3.8	103
																																											10214	5.29	103
																																											10214	5.25	103
																																											10209	3.2	103.8
																																											10208	2.9	104
																																											10209	3.31	104
																																											10211	2.87	104.3
																																											10212	4.27	105
																																											10209	2.78	106
																																											10208	2.43	107
																																											10209	3	107
																																											10211	3.25	107
																																											10209	3.06	107.4
																																											10212	3.64	108
																																											10212	4.3	108
																																											10214	3.31	108
																																											10209	3.29	109
																																											10215	3.28	109
																																											10215	5.29	110
																																											10211	3.33	111
																																											10212	5.24	111
																																											10215	4.59	111
																																											10208	2.44	112
																																											10212	3.89	112
																																											10211	3.11	113
																																											10212	3.48	113
																																											10214	3.47	113
																																											10213	3.22	115
																																											10211	3.58	116
																																											10208	2.93	117
																																											10208	3.28	120
																																											10211	4.76	120
																																											10214	4.23	120
																																											10214	4.84	122
																																											10208	2.81	123
																																											10208	3.42	124
																																											10215	4.57	124
																																											10208	3.59	125
																																											10214	3.5	125
																																											10208	2.99	126
																																											10209	4.07	126
																																											10212	4.12	126
																																											10214	3.42	126
																																											10211	3.21	127
																																											10215	6.15	127
																																											10208	3.26	128
																																											10212	4.89	128
																																											10208	3.71	130
																																											10209	4.01	130
																																											10215	5.9	130
																																											10215	6.7	132
																																											10212	4.57	133
																																											10209	2.94	135
																																											10212	3.24	135
																																											10209	3.13	135.3
																																											10213	4.94	139
																																											10215	3.68	139
																																											10208	3.51	141
																																											10208	3.07	141
																																											10214	3.19	141
																																											10208	3.52	142
																																											10214	3.69	142
																																											10214	4.26	142
																																											10214	3.02	143
																																											10209	4.21	144
																																											10214	4.32	144
																																											10214	3.79	145
																																											10214	4.96	145
																																											10211	3.17	146
																																											10214	5.32	146
																																											10208	2.97	147
																																											10212	3.87	147
																																											10209	3.46	148.3
																																											10209	3.25	149
																																											10212	3.77	149
																																											10214	3.4	149
																																											10214	4.13	150
																																											10214	4.68	151
																																											10214	4.23	151
																																											10215	6.15	151
																																											10214	3.75	153
																																											10215	6.66	153
																																											10212	2.65	153.7
																																											10212	6.29	155
																																											10215	4.75	155
																																											10215	4.82	156
																																											10212	5.1	157
																																											10214	5.45	157
																																											10212	5.51	159
																																											10212	4.38	160
																																											10214	4.24	160
																																											10214	2.91	161
																																											10214	4.15	161
																																											10208	3.58	162
																																											10214	3.53	162
																																											10214	5.1	163
																																											10214	5.48	163
																																											10212	3.82	164
																																											10214	4.68	165
																																											10214	3.83	166
																																											10214	4.64	166
																																											10209	3.59	167
																																											10211	4.57	167
																																											10212	4.05	169
																																											10215	6.33	169
																																											10214	4.93	170
																																											10214	4.71	170
																																											10214	4.88	171
																																											10214	3.81	172
																																											10209	4.65	175
																																											10215	7.22	175
																																											10208	3.67	176
																																											10208	3.52	176
																																											10214	4.48	178
																																											10212	4.65	180
																																											10214	4.93	180
																																											10212	4.06	184
																																											10214	5.5	184
																																											10214	4.75	188
																																											10208	3.41	189
																																											10214	3.98	190
																																											10214	3.65	190
																																											10209	3.4	191.6
																																											10214	5.89	192
																																											10214	4.23	192
																																											10214	5.13	192
																																											10214	5.04	192
																																											10214	4.58	193
																																											10214	4.39	193
																																											10214	4.49	196
																																											10214	3.89	197
																																											10214	4.38	197
																																											10214	5.86	198
																																											10214	5.36	198
																																											10214	4.74	199
																																											10214	4.68	200
																																											10214	4.56	201
																																											10208	3.62	202
																																											10209	4.08	204
																																											10214	4.63	207
																																											10214	4.4	207
																																											10214	4.12	208
																																											10214	4.51	208
																																											10214	4.81	209
																																											10214	5.07	216
																																											10215	3.97	216
																																											10214	4.24	218
																																											10212	4.84	219
																																											10215	6.5	219
																																											10215	5.83	221
																																											10214	4.58	223
																																											10214	4.96	224
																																											10215	6.41	224
																																											10215	6.22	225
																																											10212	4.76	228
																																											10214	4.32	228
																																											10212	4.3	231
																																											10214	5.19	233
																																											10214	7.03	233
																																											10212	6.49	242
																																											10214	4.74	242
																																											10212	6.79	244
																																											10214	5.38	244
																																											10215	6.53	244
																																											10214	4.51	248
																																											10214	4.85	248
																																											10214	7.3	250
																																											10214	5.35	250
																																											10214	5.06	250
																																											10214	6.79	252
																																											10212	4.98	253
																																											10212	5.96	263
																																											10214	5.73	265
																																											10214	6.92	266
																																											10214	6.67	269
																																											10214	3.23	271
																																											10214	4.82	275
																																											10214	4.35	285
																																											10214	5.21	287
																																											10214	6.05	292
																																											10214	5.15	305
																																											10214	4.41	306
																																											10214	5.03	307
																																											10214	6.51	307
																																											10214	4.77	317
																																											10214	5.48	318
																																											10214	5.91	339
																																											10214	7.47	351
																																											10215	6.53	352
																																											10214	5.59	360
																																											10243	0.84	0
																																											10243	1.06	0
																																											10243	0.93	0
																																											10243	1.45	0
																																											10243	1.85	0
																																											10243	1.96	0
																																											10243	1.86	0
																																											10243	1.89	0
																																											10243	1.4	0
																																											10243	1.66	0
																																											10243	1.69	0
																																											10243	1.84	0
																																											10243	1.85	0
																																											10243	1.74	0
																																											10243	1.78	0
																																											10243	1.3	0
																																											10243	2.21	0
																																											10243	2.12	0
																																											10243	2.01	0
																																											10243	1.81	0
																																											10243	1.97	0
																																											10243	1.93	0
																																											10243	1.49	0
																																											10243	2.18	0
																																											10243	1.51	0
																																											10243	1.97	0
																																											10243	1.66	0
																																											10243	1.87	0
																																											10243	1.34	0
																																											10243	1.72	0
																																											10243	1.62	0
																																											10243	1.62	0
																																											10243	1.6	0
																																											10243	1.73	0
																																											10243	1.96	0
																																											10243	2.01	0
																																											10243	1.81	0
																																											10243	1.55	0
																																											10243	1.72	0
																																											10243	1.51	0
																																											10243	1.62	0
																																											10244	1.95	0
																																											10246	0.7	0
																																											10246	0.35	0
																																											10246	1.04	0
																																											10246	1.47	0
																																											10246	1.66	0
																																											10246	1.32	0
																																											10246	1.15	0
																																											10246	1.51	0
																																											10246	1.15	0
																																											10246	0.84	0
																																											10246	0.97	0
																																											10246	0	0
																																											10246	1.45	0
																																											10246	0.91	0
																																											10246	1.37	0
																																											10247	3.01	0
																																											10247	0.91	0
																																											10248	4.9	0
																																											10248	2.07	0
																																											10248	3.14	0
																																											10249	1.3	0
																																											10249	2.47	0
																																											10251	1.57	0
																																											10251	1.5	0
																																											10251	2.02	0
																																											10251	2.28	0
																																											10251	2.5	0
																																											10251	1.89	0
																																											10251	1.76	0
																																											10251	2.26	0
																																											10251	2.02	0
																																											10251	2.21	0
																																											10251	2.42	0
																																											10251	1.9	0
																																											10251	1.21	0
																																											10251	1.13	0
																																											10251	1.63	0
																																											10251	2.12	0
																																											10251	2.38	0
																																											10251	1.56	0
																																											10251	2.76	0
																																											10251	1.77	0
																																											10251	2.49	0
																																											10251	2.07	0
																																											10251	1.85	0
																																											10251	1.79	0
																																											10251	1.59	0
																																											10251	2.11	0
																																											10251	2.12	0
																																											10251	1.48	0
																																											10251	2.41	0
																																											10251	2.37	0
																																											10251	2.72	0
																																											10251	2.28	0
																																											10251	2.64	0
																																											10251	1.99	0
																																											10251	2.24	0
																																											10251	1.98	0
																																											10251	1.64	0
																																											10251	1.81	0
																																											10251	1.71	0
																																											10251	1.29	0
																																											10251	1.74	0
																																											10252	3.13	0
																																											10252	2.23	0
																																											10246	1.12	7
																																											10247	4.37	8
																																											10243	1.73	10
																																											10246	1.1	10
																																											10246	1.24	11
																																											10251	2.42	11
																																											10243	1.92	13
																																											10251	2.2	13
																																											10252	2.14	13
																																											10243	1.85	14
																																											10252	2.58	14
																																											10246	0.87	15
																																											10251	1.95	17
																																											10251	1.96	18
																																											10246	1.6	19
																																											10246	1.46	19
																																											10251	2.71	19
																																											10252	3.32	19
																																											10242	2.18	20
																																											10243	2	20
																																											10243	2.17	20
																																											10243	2.55	20
																																											10246	1.46	20
																																											10243	2.12	21
																																											10246	1.35	21
																																											10246	1.55	21
																																											10251	2.32	21
																																											10251	2.2	21
																																											10246	1.49	21.2
																																											10242	2.14	21.4
																																											10243	1.92	22
																																											10243	2.4	22
																																											10243	2.08	22.5
																																											10243	1.88	23
																																											10246	1.65	23
																																											10248	2.27	23
																																											10251	2.7	23
																																											10242	2.47	24
																																											10246	1.36	24
																																											10246	1.5	24
																																											10249	1.57	24
																																											10251	2.69	24
																																											10251	2.17	24
																																											10243	2.12	25
																																											10243	1.82	25
																																											10251	2.25	25
																																											10252	3.87	25
																																											10243	2.18	26
																																											10243	1.75	26
																																											10243	1.96	26
																																											10246	1.25	26
																																											10251	2.17	26
																																											10243	2.2	27
																																											10243	1.83	27
																																											10252	3.48	28
																																											10243	2.23	29
																																											10243	2.1	29
																																											10243	2.25	29
																																											10243	2.12	29
																																											10246	1.49	29
																																											10246	1.68	29
																																											10246	1.43	29
																																											10249	1.1	29
																																											10251	2.1	29
																																											10242	1.73	30
																																											10243	2.24	30
																																											10243	2.17	30
																																											10243	2.24	30
																																											10243	2.12	30
																																											10243	1.68	30
																																											10251	2.16	30
																																											10251	1.9	30
																																											10243	2.12	31
																																											10246	1.61	31
																																											10246	1.5	31
																																											10252	3.1	31
																																											10251	2.28	32
																																											10243	2.12	33
																																											10251	1.87	33
																																											10252	3.16	33
																																											10252	3.7	33
																																											10252	4.32	33
																																											10243	2.13	33.7
																																											10246	1.76	34
																																											10246	1.24	34
																																											10251	2.49	34
																																											10243	2.15	34.9
																																											10243	1.95	35
																																											10246	1.71	35
																																											10251	2.63	35
																																											10251	2.49	35.7
																																											10243	2.03	36
																																											10246	1.61	36
																																											10246	1.6	36
																																											10251	2.65	36
																																											10251	2.55	36
																																											10251	2.3	36
																																											10251	1.95	36
																																											10252	3.17	36.7
																																											10243	2.44	37
																																											10243	1.85	37
																																											10251	2.95	37
																																											10252	3.24	37
																																											10252	2.72	37
																																											10252	3.73	37
																																											10243	2.21	38
																																											10244	2.26	38
																																											10251	2.37	38
																																											10252	3.68	38
																																											10244	3.3	39
																																											10246	1.69	39
																																											10247	2.8	39
																																											10251	2.24	39
																																											10251	2.68	39
																																											10251	2.46	39
																																											10251	2.7	39
																																											10252	2.64	39
																																											10244	2.1	40
																																											10246	1.79	40
																																											10247	2.87	40
																																											10251	2	40
																																											10251	2.99	40.1
																																											10243	2.41	41
																																											10246	1.65	41
																																											10246	2.06	41
																																											10242	2.6	41.8
																																											10243	2.05	42
																																											10251	2.66	42
																																											10252	2.51	42
																																											10243	2.08	43
																																											10244	2.02	43
																																											10251	2.83	43
																																											10251	2.99	43
																																											10252	3.29	43
																																											10252	3.39	43
																																											10242	2.47	44
																																											10246	1.45	44
																																											10246	1.77	44
																																											10251	3.28	44
																																											10251	3.05	44
																																											10251	2.72	44
																																											10252	2.42	44
																																											10242	2.52	45
																																											10246	1.79	45
																																											10248	3.57	45
																																											10252	3.06	45
																																											10252	3.61	45
																																											10243	2.7	46
																																											10243	2.45	46
																																											10243	2.19	46
																																											10243	2.42	46
																																											10251	2.28	46
																																											10251	1.99	46
																																											10252	3.31	46
																																											10246	1.81	46.9
																																											10243	2.48	47
																																											10243	1.95	47
																																											10246	1.39	47
																																											10246	1.85	47
																																											10247	2.56	47
																																											10248	1.99	47
																																											10248	3.08	47
																																											10251	2.68	47
																																											10243	2.69	47.7
																																											10243	2.2	48
																																											10244	2.77	48
																																											10246	1.7	48
																																											10246	1.68	48
																																											10243	2.37	49
																																											10243	2.71	49
																																											10246	2.09	49
																																											10246	1.87	49
																																											10246	1.83	50
																																											10246	1.78	50
																																											10251	2.78	50
																																											10243	2.41	51
																																											10244	1.99	51
																																											10248	3.16	51
																																											10242	2.48	52
																																											10243	2.27	52
																																											10244	2.42	52
																																											10244	5.95	52
																																											10244	2.65	52
																																											10246	1.61	52
																																											10247	2.19	52
																																											10251	3.15	52
																																											10251	2.49	52
																																											10251	3	52
																																											10251	2.74	52
																																											10252	3.05	52
																																											10252	3.8	52
																																											10242	2.45	53
																																											10243	1.94	53
																																											10246	1.95	53
																																											10246	1.89	53
																																											10251	2.92	53
																																											10242	2.7	54
																																											10243	2.94	54
																																											10246	1.96	54
																																											10246	1.86	54
																																											10251	2.94	54
																																											10252	3.18	54
																																											10243	2.67	55
																																											10246	1.94	55
																																											10252	3.25	55
																																											10244	2.16	56
																																											10246	1.87	56
																																											10246	1.95	56
																																											10249	2.01	56
																																											10242	2.02	57
																																											10246	2.07	57
																																											10249	2.41	57
																																											10252	3.44	57.1
																																											10243	2.64	58
																																											10246	2.46	58
																																											10246	1.9	58
																																											10247	2.65	58
																																											10251	3.02	58
																																											10251	2.16	58
																																											10246	1.78	58.5
																																											10242	2.86	59
																																											10243	2.29	59
																																											10244	4.53	59
																																											10244	4.22	59
																																											10244	3.67	59
																																											10246	1.74	59
																																											10246	2.3	59
																																											10247	2.08	59
																																											10244	2.3	60
																																											10246	2.26	60
																																											10252	4.08	60
																																											10252	3.53	60
																																											10243	2.35	61
																																											10244	2.33	61
																																											10246	2.13	61
																																											10252	3.93	61
																																											10246	1.94	61.4
																																											10243	2.77	62
																																											10244	2.13	62
																																											10246	1.87	62
																																											10246	1.86	62
																																											10246	1.75	62
																																											10248	2.79	62
																																											10252	3.71	62
																																											10243	2.44	63
																																											10246	1.89	63
																																											10247	2.86	63
																																											10249	1.91	63
																																											10252	4.29	64
																																											10252	3.76	64
																																											10246	1.97	65
																																											10248	3.88	65
																																											10251	2.48	65
																																											10252	3.48	65
																																											10247	2.86	65.3
																																											10249	2.39	65.3
																																											10249	2.22	65.7
																																											10246	2.21	66
																																											10247	2.91	66
																																											10249	3.05	66
																																											10249	2.43	66
																																											10252	3.42	66
																																											10242	2.75	67
																																											10242	2.78	67
																																											10249	2.03	67
																																											10252	4.83	67
																																											10244	2.53	68
																																											10247	2.58	68
																																											10249	2.05	68
																																											10242	2.28	69
																																											10242	3.31	69
																																											10244	2.55	69
																																											10246	2.02	69
																																											10246	2.61	69
																																											10247	2.51	69
																																											10249	1.73	69
																																											10252	3.27	69
																																											10242	2.65	70
																																											10244	2.24	70
																																											10246	2	70
																																											10246	1.95	70
																																											10246	1.68	70
																																											10247	3.06	70
																																											10249	1.74	70
																																											10244	2.76	71
																																											10247	2.83	71
																																											10251	3.01	71
																																											10251	2.45	71
																																											10244	2.23	71.6
																																											10252	3.52	71.6
																																											10244	2.36	72
																																											10247	2.36	72
																																											10252	2.87	72
																																											10246	2.17	72.6
																																											10242	2.1	72.8
																																											10246	2.15	73
																																											10247	2.29	73
																																											10248	3.46	73
																																											10243	2.87	74
																																											10244	2.55	74
																																											10246	2.09	74
																																											10252	3.78	74
																																											10244	2.61	75
																																											10246	1.89	75.9
																																											10242	3.13	76
																																											10246	2.06	76
																																											10247	2.53	76
																																											10251	3.42	76
																																											10251	2.68	76
																																											10248	2.43	77
																																											10251	2.7	77
																																											10252	4.13	77
																																											10242	2.87	77.6
																																											10246	2.43	78
																																											10252	4.16	78
																																											10242	2.92	79
																																											10243	3.92	79
																																											10244	2.35	79
																																											10244	1.88	79
																																											10244	2.67	79
																																											10247	3.23	79
																																											10252	3.52	79.6
																																											10243	2.79	80
																																											10243	2.8	80
																																											10247	3.15	80
																																											10248	2.31	80
																																											10252	3.52	80
																																											10243	2.86	80.4
																																											10246	2.23	80.6
																																											10246	2.45	81
																																											10247	4.84	81
																																											10252	3.8	81
																																											10252	4.44	81
																																											10248	2.37	81.3
																																											10246	2.05	82
																																											10247	3.24	82
																																											10252	3.95	82
																																											10252	4.12	82
																																											10243	2.91	83
																																											10246	2.38	83
																																											10247	2.8	83
																																											10249	2.11	83
																																											10244	2.25	84
																																											10243	3.15	85
																																											10243	3.17	85
																																											10246	2.34	85
																																											10247	2.93	85
																																											10252	4.14	85
																																											10246	2.39	86
																																											10247	2.86	86
																																											10244	2.95	86.7
																																											10242	3.47	87
																																											10243	2.98	87
																																											10252	4.2	87
																																											10252	4.24	87
																																											10247	3.05	87.8
																																											10252	3.75	87.8
																																											10244	2.34	88
																																											10247	3.19	88
																																											10251	2.32	88
																																											10243	3.48	88.2
																																											10248	4.67	88.8
																																											10242	3.78	90
																																											10243	3.29	90
																																											10244	2.69	90
																																											10248	3.33	90
																																											10251	2.55	90
																																											10242	2.47	91
																																											10242	2.19	91
																																											10242	2.83	91
																																											10242	3.57	91
																																											10246	2.76	91
																																											10246	2.02	91
																																											10247	3.06	91
																																											10248	3.12	91
																																											10248	2.96	91
																																											10252	3.69	91
																																											10252	3.82	91.3
																																											10247	3.09	91.8
																																											10244	3.04	92
																																											10247	3.44	92
																																											10247	3.11	92
																																											10252	4.75	92
																																											10252	3.47	92
																																											10242	2.47	93
																																											10242	2.72	93
																																											10246	2.16	93
																																											10247	3.25	93
																																											10249	2.29	93
																																											10244	3.11	93.9
																																											10244	2.8	94
																																											10247	3.31	94
																																											10247	3.23	94.3
																																											10248	3.98	94.9
																																											10244	3.15	95
																																											10244	2.54	95
																																											10246	2.26	95
																																											10252	4.71	95
																																											10242	3.48	96
																																											10244	3.16	96
																																											10244	2.55	96
																																											10247	3.07	96
																																											10247	4.41	96
																																											10249	2.34	96
																																											10246	2.61	97
																																											10246	2.44	97
																																											10247	3.02	97
																																											10247	2.95	97
																																											10243	2.93	97.6
																																											10244	2.72	97.6
																																											10242	2.72	98
																																											10244	3.91	98
																																											10246	2.72	98
																																											10252	3.65	98
																																											10252	4.65	98
																																											10252	4.75	98.7
																																											10242	3.07	99
																																											10246	2.38	99
																																											10247	2.74	99
																																											10251	2.98	99
																																											10252	4.11	99
																																											10252	3.69	99
																																											10252	4.18	99
																																											10244	4.23	100
																																											10247	2.63	100
																																											10248	3.17	100
																																											10252	4.59	100
																																											10243	2.98	100.8
																																											10244	2.96	101
																																											10248	4.77	101
																																											10248	3.1	101
																																											10251	3.18	101
																																											10252	5.48	101
																																											10252	4.85	101
																																											10242	2.59	102
																																											10244	3.11	102
																																											10247	2.63	102
																																											10247	3.37	102
																																											10247	2.78	102
																																											10242	4.46	103
																																											10246	2.67	103
																																											10247	3.09	103
																																											10248	3.65	103
																																											10249	2.82	103
																																											10249	4.18	103
																																											10242	3.51	104
																																											10246	2.38	104
																																											10247	3.06	104
																																											10249	2.67	104
																																											10252	3.9	104
																																											10252	4.84	104
																																											10242	3.03	105
																																											10242	4.56	105
																																											10247	2.84	105
																																											10248	4.36	105
																																											10248	2.69	105
																																											10249	3.44	105
																																											10244	3.05	106
																																											10244	2.95	106
																																											10246	2.63	106
																																											10247	3.19	106
																																											10252	4.55	106
																																											10252	4.3	106
																																											10242	3.39	107
																																											10242	4.05	107
																																											10244	4.29	107
																																											10247	2.99	107
																																											10248	2.46	107
																																											10251	2.37	107
																																											10252	4.57	107
																																											10244	2.7	108
																																											10246	2.44	108
																																											10252	4.31	108
																																											10244	3.22	108.2
																																											10248	5.2	109
																																											10244	3.23	109.5
																																											10244	3.2	110
																																											10244	3.48	110
																																											10244	2.95	110
																																											10244	2.73	110
																																											10247	3.02	110
																																											10252	4.2	110
																																											10252	4.53	110
																																											10252	4.82	110
																																											10252	4.48	110
																																											10244	2.99	111
																																											10247	3.03	111
																																											10247	3.11	111
																																											10248	3.56	111
																																											10248	3.08	111
																																											10242	2.98	112
																																											10247	3.49	112
																																											10248	2.94	112
																																											10251	1.93	112
																																											10252	5.08	112
																																											10252	3.66	112
																																											10242	3.35	113
																																											10242	4.15	113
																																											10242	2.74	113
																																											10244	2.87	113
																																											10247	3.09	113
																																											10248	3.65	113
																																											10248	2.6	113
																																											10246	2.55	113.8
																																											10247	4.01	114
																																											10252	4.9	114
																																											10244	3.05	115
																																											10244	3.1	115
																																											10244	3.48	115
																																											10247	3.52	115
																																											10248	4.63	115
																																											10249	2.33	115
																																											10247	3.96	116
																																											10248	3.53	116
																																											10252	3.91	116
																																											10244	3.99	117
																																											10249	3.42	117
																																											10252	4.18	117
																																											10249	2.67	117.4
																																											10243	2.97	118
																																											10244	2.66	118
																																											10244	2.61	118
																																											10248	3.58	118
																																											10248	3.12	118
																																											10244	3.15	119
																																											10244	3.2	119
																																											10247	3.83	119
																																											10248	3.59	119
																																											10248	3.3	119
																																											10248	3	119
																																											10242	3.13	120
																																											10242	3.49	120
																																											10246	2.35	120
																																											10247	3.26	120
																																											10249	3.43	120
																																											10247	3.49	121
																																											10247	3.8	121
																																											10248	3.14	121
																																											10252	4.24	121
																																											10242	4.06	122
																																											10244	2.92	122
																																											10251	3.4	122
																																											10252	5.94	122
																																											10244	2.32	123
																																											10248	3.18	123
																																											10242	3.32	124
																																											10244	3.43	124
																																											10246	2.24	124
																																											10246	2.71	124
																																											10247	4.91	124
																																											10248	3.78	124
																																											10248	3.67	124
																																											10249	3.43	124
																																											10252	5.23	124
																																											10244	3.16	125
																																											10244	3.44	125
																																											10248	2.76	125
																																											10244	3.16	126
																																											10246	2.73	126
																																											10247	3.34	126
																																											10249	2.83	126
																																											10249	4.2	126
																																											10242	3.26	127
																																											10247	3.22	127
																																											10247	2.92	127
																																											10249	2.51	127
																																											10251	4.06	127
																																											10248	3.98	128
																																											10248	3.22	128
																																											10249	2.79	128
																																											10247	3.27	128.2
																																											10251	3.24	129
																																											10246	2.78	130
																																											10246	2.78	130
																																											10247	3.87	130
																																											10252	4.61	130
																																											10244	3.7	130.6
																																											10242	3.53	131
																																											10242	3.34	131
																																											10244	3.22	131
																																											10247	3.54	131
																																											10247	3.34	131
																																											10247	3.16	131
																																											10247	3.34	131
																																											10247	3.92	132
																																											10248	2.71	132
																																											10252	5.32	132
																																											10244	3.13	132.8
																																											10247	3.42	133
																																											10247	3.65	133
																																											10249	3.43	133
																																											10252	4.46	133
																																											10252	5.03	133
																																											10242	3.39	134
																																											10247	2.89	134
																																											10247	4.59	134
																																											10248	2.94	134
																																											10248	2.62	134
																																											10249	3.17	134
																																											10249	4.25	134
																																											10242	3.84	135
																																											10242	4.04	135
																																											10252	6.44	135
																																											10248	3.1	135.5
																																											10242	3.08	136
																																											10244	3.44	136
																																											10244	3.05	136
																																											10247	3.3	136
																																											10247	3.33	136
																																											10247	4.16	136
																																											10249	3.12	136
																																											10249	2.94	136
																																											10242	3.32	137
																																											10242	3.86	137
																																											10242	4.16	137
																																											10247	3.66	137
																																											10247	3.42	137
																																											10247	3.79	137
																																											10248	3.14	137
																																											10248	3.41	137
																																											10244	2.97	138
																																											10244	3	138
																																											10246	2.81	138
																																											10252	3.97	138
																																											10242	4.66	139
																																											10244	3.54	139
																																											10244	4.08	139
																																											10247	4.04	139
																																											10252	4.22	139
																																											10242	3.54	140
																																											10248	3.64	140
																																											10242	3.61	141
																																											10244	3.41	141
																																											10248	3.58	141
																																											10248	3.12	141
																																											10252	6.11	141
																																											10252	4.78	141
																																											10242	3.41	142
																																											10242	4.64	142
																																											10242	3.13	142
																																											10244	3.46	142
																																											10247	3.49	142
																																											10248	4.25	142
																																											10249	3.44	142
																																											10252	5.14	142
																																											10242	4.29	143
																																											10243	4.43	143
																																											10244	2.67	143
																																											10247	4.79	143
																																											10248	3.81	143
																																											10248	3.23	143
																																											10249	4.01	143
																																											10242	3.45	144
																																											10242	4.95	144
																																											10247	3.37	144
																																											10247	3.57	144
																																											10251	3.77	144
																																											10242	4.35	145
																																											10247	3.98	145
																																											10248	4.15	145
																																											10248	3.59	145
																																											10252	5.74	145
																																											10248	3.57	145.1
																																											10249	2.84	145.9
																																											10242	4.73	146
																																											10243	4.31	146
																																											10248	3.92	146
																																											10248	3.77	146
																																											10249	3.26	146
																																											10249	3.08	146
																																											10249	3.44	146
																																											10248	4.22	147
																																											10249	3.04	147
																																											10242	3.68	148
																																											10242	4.43	148
																																											10247	3.82	148
																																											10247	3.71	148
																																											10242	3.22	149
																																											10244	3.38	149
																																											10247	4.22	149
																																											10248	4.13	149
																																											10248	4.1	149
																																											10249	3.22	149
																																											10242	4.23	150
																																											10249	3.27	150
																																											10251	3.35	150
																																											10247	3.65	151
																																											10242	3.33	152
																																											10242	3.69	152
																																											10246	2.59	152
																																											10247	3.88	152
																																											10247	4.79	152
																																											10247	3.91	152
																																											10248	4.74	152
																																											10249	3.01	152
																																											10242	5.25	153
																																											10248	4.47	153
																																											10248	3.57	153
																																											10248	3.58	153
																																											10249	4.78	153
																																											10248	3.07	154
																																											10248	4.31	154
																																											10251	4.27	154
																																											10244	3.51	155
																																											10247	3.41	155
																																											10248	3.58	155
																																											10248	4.49	155
																																											10249	3.93	155
																																											10242	4.45	156
																																											10242	4.58	156
																																											10242	3.94	156
																																											10242	4.02	156
																																											10244	5.94	156
																																											10247	3.72	156
																																											10248	4.46	156
																																											10248	3.98	156
																																											10249	3.07	156
																																											10248	3.43	156.3
																																											10247	4.01	157
																																											10248	4.34	157
																																											10249	3.29	157
																																											10252	5.32	157
																																											10252	4.96	157
																																											10244	3.78	158
																																											10247	3.59	158
																																											10248	3.9	158
																																											10249	3.01	158
																																											10242	3.89	159
																																											10244	3.82	159
																																											10248	3.62	159
																																											10249	2.84	159
																																											10247	4.18	160
																																											10242	3.54	161
																																											10248	3.09	161
																																											10242	3.31	162
																																											10244	3.89	162
																																											10248	3.58	162
																																											10248	3.58	162
																																											10249	3.72	162
																																											10247	3.85	162.6
																																											10244	3.9	163
																																											10248	3.31	163
																																											10248	4.14	163.1
																																											10244	3.71	164
																																											10244	3.57	164
																																											10248	4.05	164
																																											10249	3.37	164
																																											10242	3.34	165
																																											10244	3.32	165
																																											10248	3.66	165
																																											10249	3.23	165
																																											10249	3.46	165
																																											10251	4.14	165.9
																																											10244	4.1	167
																																											10248	4.44	167
																																											10248	3.82	167
																																											10249	3.53	167
																																											10242	4.32	168
																																											10244	3.7	168
																																											10248	4.87	168
																																											10249	3.35	168
																																											10242	3.66	169
																																											10244	4.53	169
																																											10251	4.24	169
																																											10243	2.73	170
																																											10244	4.16	170
																																											10248	4.05	170
																																											10248	4.03	171
																																											10249	3.42	171
																																											10249	3.21	171
																																											10251	4.26	171
																																											10242	5.05	172
																																											10247	3.38	172
																																											10249	3.71	172
																																											10252	5.04	172
																																											10242	3.71	173
																																											10248	4.34	173
																																											10249	2.67	173
																																											10249	3.08	173
																																											10252	5.07	173
																																											10242	4.14	174
																																											10242	4.49	174
																																											10248	4.01	174
																																											10249	3.1	174
																																											10249	3.32	175
																																											10244	4.01	176
																																											10252	5.12	176
																																											10248	3.96	177
																																											10249	3.76	177
																																											10249	6.88	177
																																											10252	4.86	177
																																											10242	3.69	177.8
																																											10244	3.79	178
																																											10244	3.55	178
																																											10248	3.86	178
																																											10248	3.71	179
																																											10248	3.67	179
																																											10249	3.14	179
																																											10248	3.89	180
																																											10249	3.49	180
																																											10249	3.08	180
																																											10251	5.12	180
																																											10242	3.91	181
																																											10247	5.04	181
																																											10248	4.29	181
																																											10244	3.85	182
																																											10248	4.18	182
																																											10248	4.56	182
																																											10249	3.6	182
																																											10248	3.69	183
																																											10249	3.49	183
																																											10249	5.2	183
																																											10244	4.51	184
																																											10244	3.76	184
																																											10249	3.25	184
																																											10252	5.09	184
																																											10248	3.97	184.3
																																											10242	4.05	185
																																											10247	4.07	185
																																											10249	3.3	185
																																											10242	4.28	185.4
																																											10244	4.89	186
																																											10248	4.4	186
																																											10248	4.12	186
																																											10252	3.14	186
																																											10244	3.82	187
																																											10249	2.38	187
																																											10242	5.11	187.5
																																											10242	4.97	188
																																											10244	4.33	188
																																											10249	3.87	188
																																											10252	5.14	188
																																											10242	5.76	189
																																											10249	3.29	189
																																											10249	5.96	189
																																											10244	4.93	190
																																											10242	4.86	191
																																											10247	3.62	191
																																											10248	4.52	191
																																											10249	3.38	191
																																											10252	5.31	191
																																											10249	3.5	192
																																											10249	7.01	192
																																											10247	4.31	193
																																											10252	6.62	193
																																											10247	4.64	194
																																											10248	3.64	194
																																											10251	4.21	194
																																											10249	3.59	195
																																											10249	6.82	195
																																											10248	4.23	196
																																											10247	3.78	197.3
																																											10249	3.32	198
																																											10247	4.2	198.7
																																											10242	4.96	199
																																											10242	4.65	200
																																											10248	5.23	200
																																											10249	4.5	200
																																											10242	5.03	202
																																											10242	5.39	202
																																											10248	3.89	203
																																											10248	5.07	203
																																											10252	4.94	203
																																											10249	2.97	204
																																											10249	3.45	206
																																											10249	4.34	207
																																											10252	5.31	208
																																											10252	6.02	208.7
																																											10247	5.16	209
																																											10249	3.49	209
																																											10249	3.79	209
																																											10249	3.91	209
																																											10252	5.9	209
																																											10249	3.83	211
																																											10251	4.05	211
																																											10252	6.29	211
																																											10244	5.45	212
																																											10248	2.84	212
																																											10248	4.41	212
																																											10249	6.83	212
																																											10242	4.09	213
																																											10242	4.24	213.5
																																											10242	5.56	214
																																											10249	3.8	216
																																											10252	5.17	216
																																											10249	3.97	216.3
																																											10249	3.91	217
																																											10247	4.9	218.8
																																											10242	3.28	219
																																											10242	4.8	219
																																											10249	4.6	221
																																											10249	3.91	221
																																											10247	3.49	222
																																											10242	6.18	224
																																											10252	6.23	224
																																											10242	4.4	225
																																											10249	3.38	226
																																											10242	4.92	230
																																											10252	6.13	231.7
																																											10242	4.76	232
																																											10247	5	232
																																											10248	4.47	232
																																											10249	6.82	236
																																											10242	5.81	238
																																											10249	4.03	238.3
																																											10249	3.57	240
																																											10249	4.68	240
																																											10242	4.65	241
																																											10242	5.22	242
																																											10249	6.71	242
																																											10244	5.18	243
																																											10249	3.85	243.4
																																											10249	3.75	246.6
																																											10244	4.32	248
																																											10249	3.73	250.8
																																											10242	4.86	251
																																											10249	7.01	251
																																											10244	5.34	267
																																											10249	4.21	270
																																											10247	4.98	271
																																											10247	5.3	273
																																											10244	5.26	275
																																											10249	4.76	275
																																											10252	5.49	275
																																											10244	5.66	277
																																											10249	6.97	278
																																											10244	6.1	279
																																											10247	5.61	284
																																											10244	6.02	287
																																											10244	5.19	296
																																											10249	5.09	296
																																											10249	5.57	299
																																											10244	6.36	310
																																											10244	5.61	311
																																											10249	3.08	311
																																											10247	6.56	316
																																											10242	4.79	319
																																											10242	6.91	322
																																											10242	4.98	336
																																											10249	5.35	343

## Sheet: Figure 2
Figure 2A-G
Sequencing data is available at GEO (GEO accession: GSE244557 [https://www.ncbi.nlm.nih.gov/geo/query/acc.cgi?acc=GSE244557]).

## Sheet: Figure 3
Figure 3A															Figure 3B-E	Curve Fit Parameters and SEM
		Controls				Drinkers										Bottom		Top		EC50		Span
		10241	10250	10245		10246	10247	10248	10242	10249	10251	10252				Value	SEM	Value	SEM	Value	SEM	Value	SEM
50 uA	50	0.32	0.41	0.41		0.99	0.44	0.22	0.51	0.34	0.18	0.46			Controls	0.358596	0.134222	2.26541	0.20516	316.366	35.7312	1.90681	0.294283
100 uA	100	0.41	0.56	0.3		1.48	0.65	0.34	0.35	0.45	0.29	0.57			Drinkers	0.506288	0.0491423	1.68906	0.0560189	315.855	15.7631	1.18277	0.0846122
150 uA	150	0.37	1.4	0.39		0.74	0.73	1.06	0.57	0.38	0.41	0.39
200 uA	200	1.15	1	0.36		0.97	1.54	0.35	0.44	0.33	0.16	0.4
250 uA	250	1.29	1.02	0.48		1.39	2.21	0.52	0.89	0.63	0.33	0.72
300 uA	300	1.55	1.63	1.19		1.17	2.35	0.47	1.16	0.77	0.35	0.52
350 uA	350	1.7	2.01	0.37		1.89	2.29	0.47	1.71	1.47	0.47	0.44
400 uA	400	1.69	1.82	1.06		1.97	2.65	1	1.26	1.18	0.67	0.41
450 uA	450	1.93	1.62	1		1.98	3.29	0.92	1.77	1.21	0.6	0.53
500 uA	500	2.04	2.27	1.1		1.7	3.16	0.64	2.35	0.88	0.73	0.97
600 uA	600	2.13	2.61	1.7		2.11	3.35	0.63	2.48	1.33	0.68	0.76
700 uA	700	2.83	1.76	1.77		2.2	3.1	0.68	2.26	1.29	0.76	0.52
800 uA	800	2.21	2.04	1.68		2.5	3.27	0.74	2.83	1.31	0.67	0.62
900 uA	900	1.9	2.71	1.54		2.5	3.09	1.07	2.59	1.01	0.63	0.73

## Sheet: Figure 4
Figure 4B	Dopamine Release		Figure 4C	Vmax				Figure 4D-N
Controls	Drinkers		Controls	Drinkers				Drinkers	Vmax	DAT	DRD2	VMAT2	OPRK1	Baseline_DAp
0.26864	0.88962		0.76713	1.74895				10208	1.31888	10.7762	9.50005	8.92582	8.43468	0.61923
0.61291	0.53977		0.93916	0.74545				10209	2.14079	12.8281	11.3874	11.1185	8.98381	0.855697
0.58873	0.78578		0.91049	1.23287				10210	1.58648	12.0797	10.3295	9.71483	8.24365	0.64155
0.64	1.26163		1.56993	2.86713				10211	1.29021	8.75291	8.43971	8.19207	7.82559	0.56281
0.67218	0.54077		1.94266	3.18252				10212	1.24242	9.15759	9.58673	7.47213	8.06265	0.73839
0.81764	0.61527		1.36923	2.15035				10213	2.73333	11.352	9.89077	9.31363	8.11571	0.80589
0.67244	0.56585		1.51891	1.29021				10214	1.58409	10.3938	9.25339	8.56984	8.01985	0.320658
0.78386	0.55977		1.28954	1.29021				10215	2.5613	14.144	12.1066	11.409	9.1129	1.03256
0.35468	0.17492		0.88814	0.77413
0.49543	0.17001		1.06017	0.51608				Controls	Vmax	DAT	DRD2	VMAT2	OPRK1	Baseline_DAp
1.23521	0.49043		2.26436	2.52308				10216	0.71678	8.35988	8.55564	7.47254	7.69644	0.330555
0.58685	0.44727		1.80562	2.52308				10217	1.2322	8.60029	9.16842	7.10665	8.27773	0.60366
0.30543	0.35276		0.71678	1.31888				10218	1.26154	13.839	11.9538	11.1382	8.90991	0.52763
0.35568	0.75886		0.71678	1.37622				10219	1.79673	12.22	10.5346	9.9507	8.46634	0.418153
0.33776	0.81303		2.03566	2.06434				10220	1.62727	13.4072	11.7018	11.7545	9.4666	0.70994
0.49752	0.30251		1.57692	1.06084				10221	1.71005	8.55304	9.15456	8.0822	8.0595	0.772497
0.41918	0.93595		1.77762	1.57692				10222	1.89231	8.83067	9.32913	7.79221	8.00983	0.815087
0.95887	0.79103		1.97832	2.58042				10223	0.87226	12.7316	11.4354	10.613	8.70472	0.490093
0.92762	1.14279		2.17902	1.94965
0.55877	0.63327		1.51958	1.89231
0.37485	0.61702		0.94615	2.00699
0.59102	1.49089		1.63427	2.63776
0.61702	0.98978		1.2042	3.03916

## Sheet: Figure 5
Figure 5B																				Figure 5C	%BL BaCL2								Figure 5D											Figure5E-L
		Control									Drinkers									Controls				Drinkers						Controls				Drinkers						Drinkers	OPRK1	PDYN	ARRB1	ARRB2	% Dopamine Decrease 1uM U50,488	% Dopamine Decrease 300 nM U50,488
		10223	10220	10217	10221	10216	10219	10222	10218		10212	10213	10211	10214	10210	10208	10209	10215		87.5	157.636	122.222		259.524	288.172	176.744	195.833			10241	10250	10245		10251	10247	10242	10244	10248		10208	8.43468	8.1524	11.134	10.6129	48.0952	21.4286
300nM	0.3	75.9494	87.3239	102.113	93.5223	107.812	67.2269	80	74.3494		64.4699	75	53.0159	58.5	77.3286	78.5714	81.1753	89.0881											Baseline	217.51	191.7	158.51		58.74	113.29	117.13	252.51	100		10209	8.98381	9.63042	11.2792	10.5449	69.6215	18.8247
1uM	1	65.8228	36.6197	52.4648	53.6437	95.8333	43.1373	49.1549	46.2825		41.5473	56.6667	30.3175	38	38.1371	51.9048	30.3785	50.9743											10nM	62.38	96.94	59.57		18.88	48.25	62.57	270.51	42.19		10210	8.24365	9.25765	11.1447	10.5316	61.8629	22.6714
																																								10211	7.82559	8.01562	11.2108	10.4573	69.6825	46.9841
																																								10212	8.06265	7.93685	10.8179	10.6871	58.4527	35.5301
																																								10213	8.11571	8.09225	11.1979	10.7478	43.3333	25
																																								10214	8.01985	8.42952	10.9847	10.5737	62	41.5
																																								10215	9.1129	9.21923	11.0911	10.8965	49.0257	10.9119
																																								Controls	OPRK1	PDYN	ARRB1	ARRB2	% Dopamine Decrease 1uM	% Dopamine Decrease 300 nM U50,488
																																								10216	7.69644	8.05615	11.1149	10.4661	4.16667	-7.8125
																																								10217	8.27773	8.49116	11.1053	10.6177	47.5352	-2.1127
																																								10218	8.90991	9.05899	11.2736	10.7393	53.7175	25.6506
																																								10219	8.46634	9.49439	11.2537	10.7271	56.8627	32.7731
																																								10220	9.4666	9.96819	11.5283	10.5666	63.3803	12.6761
																																								10221	8.0595	8.34414	11.2676	10.7629	46.3563	6.47773
																																								10222	8.00983	8.49628	11.0732	10.5505	50.8451	20
																																								10223	8.70472	9.02884	11.1231	10.6664	34.1772	24.0506

## Sheet: Figure 6
Figure 6B, C, E, F		Control										Control + NorBNI										Drinkers										Drinkers + NorBNI										Figure 6G-H
		10223	10220	10217	10221	10216	10219	10222	10218			10223	10220	10217	10221	10216	10219	10222	10218			10212	10213	10211	10214	10210	10208	10209	10215			10212	10213	10211	10214	10210	10208	10209	10215			Drinkers	ΔDopamine NorBNI (AUC)	Pdyn	Oprk1
5p5Hz	5	1.75758	1.21951	1.37805	1.44262	1	1.10714	1.11304	0.829787			1.14286	1.2037	1.41667	1.23288	0.923077	1.06452	1.27407	1.10714			1.08491	1.23973	1.03333	1.26316	1.28395	1.1619	1.025	1.14706			1.06493	1.19708	0.703704	1.35714	1.21053	0.847458	1.08974	1.25			10208	0.720896	8.1524	8.43468
5p10Hz	10	1.93939	0.926829	1.98781	1.96721	1.36	1.42857	1.52174	1.14894			1.66667	1.68518	2.14583	1.71233	1	1.67742	1.64444	1.17857			1.13207	1.5137	1.83333	1.78947	1.55556	1.52381	1.4625	1.58824			1.41558	1.51825	1.66667	2.07143	1.92982	1.94915	1.5641	2			10209	0.114458	9.63042	8.98381
5p20Hz	20	2.09091	1.23171	2.26829	1.91803	1.4	2	1.72174	1.40426			1.61905	1.75926	2.27083	1.73973	1.26923	2.22581	1.56296	1.5			1.21698	1.65753	1.86667	1.89474	1.88889	1.38095	1.7375	1.63235			1.45454	1.71533	1.7037	1.14286	2.14035	2.08475	1.85897	2.30357			10210	0.32577	9.25765	8.24365
5p60Hz	60	2.63636	1.28049	2.46341	2.21312	1.68	2.25	1.78261	1.48936			2.09524	2.05556	2.54167	1.9863	1.61539	2.64516	1.47407	1.67857			1.10377	1.84247	2.3	2.05263	1.98765	1.30476	1.75	1.77941			1.49351	1.85401	2.2963	2.14286	2.7193	2.67797	1.96154	2.80357			10211	-0.00628	8.01562	7.82559
5p100Hz	100	2	1.52439	2.40244	2.55738	1.52	2.82143	1.78261	1.70213			2.85714	2.87037	2.32292	2.31507	1.92308	3.29032	1.63704	1.89286			1.45283	1.89726	2.6	2.21053	2.17284	1.64762	1.95	2.05882			2.07792	2.08759	2.85185	2.57143	3.2807	2.72881	2.28205	3.10714			10212	0.31446	7.93685	8.06265
																																										10213	0.03403	8.09225	8.11571
																																										10214	-0.02995	8.42952	8.01985
																																										10215	0.488982	9.21923	9.1129
																																										Controls	ΔDopamine NorBNI (AUC)	Pdyn	Oprk1
																																										10216	-0.00482	8.05615	7.69644
																																										10217	0.013087	8.49116	8.27773
																																										10218	0.105452	9.05899	8.90991
																																										10219	0.155312	9.49439	8.46634
																																										10220	0.626939	9.96819	9.4666
																																										10221	-0.10097	8.34414	8.0595
																																										10222	-0.10901	8.49628	8.00983
																																										10223	-0.09183	9.02884	8.70472

## Sheet: Supp Figure 1
Supp Figure 1 A-D							Supp Figure 1 E	Weights		Supp Figure 1 F	Age
ID	Cohort	Alcohol Reintroduction 1	Alcohol Reintroduction 2	PreAbstinence	Lifetime Intake		Controls	Drinkers		Controls	Drinkers
10208	Cohort 1	2.28543	1.7975	816.64	1552.82		9.7	8.56		8.16438	8.10411
10209	Cohort 1	2.49562	3.20613	858.38	2059.56		7.54	8.24		7.38904	8.06575
10210	Cohort 1	1.49469	1.45355	549.11	1137.64		8.64	8.44		6.96986	8.39178
10211	Cohort 1	2.46593	1.83419	750.62	1685.1		7.72	7.88		7.46849	7.24657
10212	Cohort 1	4.08662	3.04419	812.61	2299.78		7.52	7.6		8.30685	7.26575
10213	Cohort 1	2.48086	2.41323	454.7	1282.09		7.78	8.4		7.23836	6.96986
10214	Cohort 1	4.90825	3.66806	1497.31	2873.9		7.07	9.23		7.26575	7.26575
10215	Cohort 1	4.59222	3.8029	1136.7	2803.81		7.85	7.94		7.46849	7.30411
10242	Cohort 2	4.92507	3.602	1083.17	2426.85		11.44	10.74		7.57808	7.61096
10243	Cohort 2	2.25257	1.728	748.38	1443.36		12.56	11.02		7.74521	7.86027
10244	Cohort 2	4.35635	3.798	971.67	2169.56		11.68	10.46		7.72329	7.75616
10246	Cohort 2	2.25797	1.484	574.98	1281.26			11.56			7.6
10247	Cohort 2	3.97081	3.187	1120.88	2185.14			10.06			7.67671
10248	Cohort 2	3.80486	2.741	1227.91	2278.56			11.66			7.8
10249	Cohort 2	4.11527	4.495	1010	2268.81			10.22			7.70411
10251	Cohort 2	2.79095	2.24	788.1	1608.02			10.74			7.64931
10252	Cohort 2	4.46514	4.288	1459.42	2699.07			9.84			7.68767

## Sheet: Supp Figure 2
Sequencing data is available at GEO (GEO accession: GSE244557 [https://www.ncbi.nlm.nih.gov/geo/query/acc.cgi?acc=GSE244557]).

## Sheet: Supp Figure 3
Supp Figure 3 A-K
Drinkers	DRD1	DRD5	VGLUT2	VGAT	Vmax	DAT
10208	7.98542	7.41413	12.9939	10.9095	1.31888	10.7762
10209	7.54816	7.86978	11.6393	10.5585	2.14079	12.8281
10210	8.0542	8.1147	11.3351	11.5815	1.58648	12.0797
10211	7.54144	7.78256	11.5792	11.1793	1.29021	8.75291
10212	7.73988	8.14069	11.9504	11.0862	1.24242	9.15759
10213	7.83527	7.74414	10.6206	11.7493	2.73333	11.352
10214	7.75634	8.02764	12.1348	11.4147	1.58409	10.3938
10215	8.1058	7.88148	11.9588	10.9664	2.5613	14.144
Controls	DRD1	DRD5	VGLUT2	VGAT	Vmax	DAT
10216	8.0094	7.80917	11.6432	11.0008	0.71678	8.35988
10217	7.9214	7.87335	11.342	11.3382	1.2322	8.60029
10218	7.90853	7.84035	11.6704	10.9103	1.26154	13.839
10219	7.54877	7.70548	10.8677	11.56	1.79673	12.22
10220	7.87686	7.83814	9.73059	10.4914	1.62727	13.4072
10221	8.10651	8.20309	11.0999	11.8202	1.71005	8.55304
10222	7.72441	8.12962	12.2704	10.8902	1.89231	8.83067
10223	7.48312	7.69845	10.6376	10.8978	0.87226	12.7316

## Sheet: Supp Figure 4
Figure 4 A-K
Drinkers	DRD1	DRD5	VGLUT2	VGAT	DAT	Pdyn	Oprk1	DRD2	VMAT2	ARRB1	ARRB2
10208	7.98542	7.41413	12.9939	10.9095	10.7762	8.1524	8.43468	9.50005	8.92582	11.134	10.6129
10209	7.54816	7.86978	11.6393	10.5585	12.8281	9.63042	8.98381	11.3874	11.1185	11.2792	10.5449
10210	8.0542	8.1147	11.3351	11.5815	12.0797	9.25765	8.24365	10.3295	9.71483	11.1447	10.5316
10211	7.54144	7.78256	11.5792	11.1793	8.75291	8.01562	7.82559	8.43971	8.19207	11.2108	10.4573
10212	7.73988	8.14069	11.9504	11.0862	9.15759	7.93685	8.06265	9.58673	7.47213	10.8179	10.6871
10213	7.83527	7.74414	10.6206	11.7493	11.352	8.09225	8.11571	9.89077	9.31363	11.1979	10.7478
10214	7.75634	8.02764	12.1348	11.4147	10.3938	8.42952	8.01985	9.25339	8.56984	10.9847	10.5737
10215	8.1058	7.88148	11.9588	10.9664	14.144	9.21923	9.1129	12.1066	11.409	11.0911	10.8965
Controls	DRD1	DRD5	VGLUT2	VGAT	DAT	Pdyn	Oprk1	DRD2	VMAT2	ARRB1	ARRB2
10216	8.0094	7.80917	11.6432	11.0008	8.35988	8.05615	7.69644	8.55564	7.47254	11.1149	10.4661
10217	7.9214	7.87335	11.342	11.3382	8.60029	8.49116	8.27773	9.16842	7.10665	11.1053	10.6177
10218	7.90853	7.84035	11.6704	10.9103	13.839	9.05899	8.90991	11.9538	11.1382	11.2736	10.7393
10219	7.54877	7.70548	10.8677	11.56	12.22	9.49439	8.46634	10.5346	9.9507	11.2537	10.7271
10220	7.87686	7.83814	9.73059	10.4914	13.4072	9.96819	9.4666	11.7018	11.7545	11.5283	10.5666
10221	8.10651	8.20309	11.0999	11.8202	8.55304	8.34414	8.0595	9.15456	8.0822	11.2676	10.7629
10222	7.72441	8.12962	12.2704	10.8902	8.83067	8.49628	8.00983	9.32913	7.79221	11.0732	10.5505
10223	7.48312	7.69845	10.6376	10.8978	12.7316	9.02884	8.70472	11.4354	10.613	11.1231	10.6664

[truncated: 5 more sheets: Supp Figure 5, Supp Figure 6, Supp Figure 7, Supp Figure 8, Supp Figure 9]
